# Supplementary material for: A postbiotic from Aspergillus oryzae attenuates the impact of heat stress in ectothermic and endothermic organisms
Source: Sci Rep. 2021 Mar 19;11:6407. doi: 10.1038/s41598-021-85707-3 (PMC7979835; doi:10.1038/s41598-021-85707-3)
Supplement: Supplementary file 2 — Supplementary information 2. [file 41598_2021_85707_MOESM2_ESM.xltx]

## Sheet: RAW data RNA-seq (reads)
	gene	T0 Control1	T0 AO1	T60 Control1	T60 AO1	T240 Control1	T240 AO1	T0 Control2	T0 AO2	T60 Control2	T60 AO2	T240 Control2	T240 AO2	T0 Control3	T0 AO3	T60 Control3	T60 AO3	T240 Control3	T240 AO3	T0 Control4	T0 AO4	T60 Control4	T60 AO4	T240 Control4	T240 AO4	T0 Control5	T0 AO5	T60 Control5	T60 AO5	T240 Control5	T240 AO5		Mean t0 Control	Mean t0 AO	Mean T60 Control	Mean T60 AO	Mean T240 Control	Mean T240 AO
1	Hsp68	217.11	155.719	19424.6	21252.5	55639.2	88052	183.537	189.84	28025.7	33382.8	85021.8	78317.8	145.407	176.884	31651.4	36865.3	99695	115398	145.129	165.309	37695.4	34641.9	142323	135737	141.836	149.095	37296.2	43789.2	147668	171392		166.603	167.369	30818.7	32255.7	106070	117779
2	Hsp70Ab	27.4128	3.11437	1493.72	1732.66	3735.61	5936.69	14.0352	9.81929	2766.53	3326.32	5089.59	5287.58	11.8886	12.6345	2860.75	3529.99	7219.77	7735.2	6.01124	7.47159	3570.6	3239.15	8719.41	8871.14	4.85739	1.84067	3387.96	3330.58	8591.94	12411		12.841	6.97609	2815.91	2975.66	6671.26	8048.31
3	Hsp70Bc	4.38605	3.11437	363.742	374.361	460.92	818.15	1.07963	3.2731	562.337	833.703	1029.55	955.182	0.914507	1.80493	719.459	776.617	1069.72	1303.59	2.57625	0	767.42	667.666	1330.52	1266.86	0.971477	0	709.284	863.643	1402.04	1613.07		1.98558	1.63848	624.448	680.845	1058.55	1191.37
4	CG43759	554.836	386.182	1078.73	1203.7	1119.92	1062.92	452.364	392.772	1073.78	1136.31	1149.5	1208.28	436.22	358.279	1269.02	1054.2	1135.95	1089.84	427.657	449.229	1048.18	1068.47	1145.09	1207.13	388.591	339.604	1202.76	1177.4	1359.15	1052.32		451.934	385.213	1134.49	1171.99	1181.92	1124.09
5	Hsp70Bb	1.09651	0	536.238	558.781	995.485	1682.76	0	1.09103	1187.89	1878.15	2279.91	2657.11	0	1.80493	1411.39	1667.53	2702.92	2982.04	1.7175	3.7358	1433.23	1232.06	2863.82	3347.9	0.971477	1.84067	1635.13	1525.66	2958.27	4202.04		0.757098	1.69449	1240.77	1383.34	2360.08	2974.37
6	Tom70	1240.16	1154.39	2726.19	2696.73	3429.6	2567.77	1089.35	1140.13	2637.65	2310.44	2446.2	2420.47	1059.91	1040.54	2943.33	2672.75	3085.69	2813.57	1039.09	1051.63	2067.85	2349.61	2500.56	2690.89	1073.48	921.258	2502.87	2349.41	2769.35	2433.03		1100.4	1061.59	2575.58	2504.24	2846.28	2585.15
7	mthl1	497.817	451.584	1131.23	1225.78	1542.75	1248.76	472.877	346.948	1243.71	1122.41	1240.37	1277.23	343.855	281.57	1314.58	1213.4	1370.54	1283.58	437.962	403.466	875.269	1003.03	1239.43	1146.35	383.734	383.781	1134.1	1142.9	1420.42	1084.33		427.249	373.47	1139.78	1134.43	1362.7	1208.05
8	Edem2	689.707	652.98	2053.7	2109.23	2376.97	2154.16	919.843	915.376	2471	2308.12	2505.27	2467.49	730.691	776.122	2657.63	2479.87	2719.76	2648.25	909.415	1012.4	1885.13	1926.31	2085.24	2314.71	841.299	905.612	2062.2	2021.64	2278.18	2030.28		818.191	852.498	2225.93	2204.46	2393.08	2322.98
9	Hsp70Bbb	0	0	374.992	374.361	563.769	959.797	0	3.2731	653.46	782.754	1277.62	1205.93	0	0.902467	743.188	787.843	1360.44	1466.8	0	1.8679	762.964	645.172	1663.42	1520.44	0	0	655.71	771.995	1574.61	1912.56		0	1.20869	638.063	663.795	1287.97	1413.1
10	sqz	348.691	285.484	832.482	821.607	994.215	823.816	266.668	246.573	655.923	585.908	661.528	653.504	234.114	205.762	704.272	698.037	771.141	723.398	240.45	304.467	667.593	743.328	836.049	755.503	227.326	223.642	784.739	845.313	880.23	693.973		263.45	253.186	729.002	712.824	828.633	730.039
11	Hsp23	353.077	442.241	3259.93	3035.75	9317.43	12487.6	755.74	685.168	6934.39	8215.06	17965.8	19147.5	941.943	742.73	9433.64	9344.92	20819.7	25491.6	271.365	468.842	5725.79	5198.18	22639.5	20825.1	347.789	242.049	5894.6	6500.5	23038.1	29651.8		533.983	516.206	6249.67	6460.97	18756.1	21520.7
12	lncRNA:alphagamma-element:CR32865	1.09651	1.03812	351.242	365.527	695.823	1156.97	0	4.36413	169.112	247.023	368.929	463.095	1.82901	0	173.695	247.987	423.174	488.583	0	0	675.615	698.34	1460.65	1238.56	0	0	679.856	806.498	2259.8	2043.71		0.585106	1.08045	409.904	428.343	1041.67	1078.18
13	Hsp67Bc	30.7024	26.9912	89.998	78.406	402.511	494.063	20.5129	31.6399	120.677	135.863	383.468	414.513	13.7176	17.1469	103.458	132.668	400.724	470.682	15.4575	12.1413	120.327	98.1561	620.259	577.368	13.6007	13.8051	133.557	136.932	609.626	785.883		18.7982	20.3449	113.603	114.322	483.318	548.502
14	LBR	1572.4	1210.45	2823.69	3083.23	3707.67	2630.09	1119.57	986.293	2425.03	2420.83	2617.94	2464.35	1155.02	808.61	2630.11	2272.7	2660.27	2447.13	894.816	950.76	2242.54	2301.56	2568.87	2699.27	1107.48	954.39	2787.33	2718.16	3187	2434.07		1169.86	982.101	2581.74	2632.81	2948.35	2534.98
15	Dap160	1462.75	1258.21	2292.45	2391.94	2214.45	2405.72	1286.92	1328.88	1883.21	1883.55	1950.96	1918.2	1139.48	981.884	2114.72	1925.73	2039.54	1966.97	1179.92	1133.81	1962.67	2134.89	2142.71	2129.24	1165.77	1119.13	2121.06	2194.15	2267.97	2002.4		1246.97	1164.38	2074.82	2094.79	2123.13	2084.51
16	Hsp70Ba	0	0	117.497	242.948	331.405	260.63	0	0	358.746	216.145	170.834	506.191	0.914507	0	514.442	456.173	358.07	579.14	0	0.933949	244.22	191.2	339.408	680.058	0.971477	0.920337	205.24	9.70385	702.55	453.354		0.377197	0.370857	288.029	284.599	380.453	495.874
17	tra2	506.589	562.663	897.48	885.657	1005.64	865.743	561.407	567.337	848.02	823.667	940.497	948.913	443.536	486.43	934.917	783.761	948.493	893.981	538.436	593.057	782.572	765.822	977.017	930.495	498.368	472.133	939.424	766.604	871.04	809.635		509.667	536.324	880.483	873.247	948.538	889.753
18	vas	3004.45	2487.34	5944.87	5689.41	6692.86	5540.08	2354.67	2401.36	4300.03	4541.36	4804.26	5532.84	2012.83	1767.03	4468.62	4294.36	5253.19	4575.2	2167.48	2575.83	4491.32	4614.36	5084.61	5377.59	2284.91	1815.83	5127.22	4851.93	5881.82	4599.63		2364.87	2209.48	4866.41	4863.59	5543.35	5125.07
19	swi2	95.3967	105.889	9.99978	19.8776	13.9673	14.7312	45.3444	79.6453	12.3139	15.4389	11.813	6.26862	53.9559	67.685	10.4407	9.1847	12.3472	11.5828	142.552	109.272	16.0436	26.5839	19.5186	16.7657	87.433	86.5117	16.6003	19.4077	13.2749	18.5885		84.9365	89.8005	13.0797	15.6802	14.1842	13.5874
20	Tgi	876.114	770.288	1117.48	1158.42	1253.24	1049.32	777.332	650.255	1224.01	1150.2	1196.75	1270.18	813.912	673.24	1373.43	1179.72	1293.09	1239.36	759.134	763.036	1000.05	1008.14	1205.82	1188.27	756.781	681.05	1137.12	1181.71	1322.39	1106.02		796.655	707.574	1170.42	1163.84	1254.26	1170.63
21	imd	180.925	175.443	409.991	472.645	539.644	486.131	148.989	157.109	372.702	321.902	352.573	322.834	124.373	163.347	448.95	427.599	441.133	447.517	211.252	199.865	355.634	366.04	434.832	413.903	217.611	212.598	433.116	402.171	481.982	398.621		176.63	181.672	404.078	406.449	450.033	413.801
22	Pex23	1479.2	1224.99	2376.2	2588.5	2596.64	2456.72	1608.65	1421.61	2906.91	2628.48	2653.38	2657.11	1625.08	1175.01	3108.48	2735	3028.44	2864.11	1071.72	1105.8	2048.24	2136.94	2381.27	2593.44	1160.92	1027.1	2443.26	2311.67	2650.9	2336.99		1389.11	1190.9	2576.62	2563.39	2662.13	2581.67
23	pon	828.964	788.974	1994.96	2016.47	1917.32	1739.42	1017.01	980.838	2361.81	2184.61	2244.47	2415.77	1098.32	808.61	2935.73	2517.63	2418.94	2330.25	641.485	678.047	1494.73	1641.05	1791.38	2132.38	678.091	556.804	2002.59	1836.18	1950.39	1774.17		852.775	762.655	2157.97	2126.83	2064.5	2078.4
24	INPP5E	214.917	237.73	669.985	643.813	782.167	645.908	157.626	160.382	421.137	396.009	425.268	397.274	120.715	107.394	426.17	435.763	482.665	490.689	206.958	194.261	524.983	543.948	548.691	538.597	155.436	173.023	557.618	558.511	661.704	567.983		171.13	174.558	519.979	509.719	580.099	528.09
25	CG15744	1359.68	848.147	2229.95	2440.53	2619.5	2207.42	919.843	693.896	2123.75	1733.02	2015.48	1837.49	566.995	519.821	1587.93	1861.43	2142.81	1871.15	809.8	735.018	1844.13	1872.12	2311.87	2428.93	739.294	686.572	2080.31	2161.8	2637.63	2234.76		879.122	696.691	1973.21	1937.18	2345.46	2115.95
26	fz3	140.354	152.604	501.239	479.271	539.644	434.005	206.209	197.477	642.788	600.575	644.263	687.981	172.842	188.616	787.798	621.498	645.424	689.703	164.021	138.224	316.416	380.355	405.554	564.794	137.95	131.608	488.953	429.126	411.523	381.065		164.275	161.706	547.439	534.602	529.282	551.51
27	PhKgamma	2875.06	2903.63	4053.66	4129.02	4436.51	4175.74	3163.31	3181.45	4638.25	4514.34	4448.05	4579.23	2585.31	2787.72	4671.74	4415.8	4947.88	4496.23	2730.82	2790.64	3722.12	3791.28	3832.16	4365.36	2841.57	2616.52	4207.41	3925.75	4245.94	4071.93		2839.21	2855.99	4258.64	4248.93	4382.11	4337.7
28	Lnk	1384.9	1200.07	1879.96	2049.6	2018.9	1960.39	1421.87	1456.53	2143.45	1963.83	2199.04	2100.77	1451.32	1264.36	2458.31	2171.67	2356.08	2315.51	1225.43	1176.78	1725.58	1887.46	2064.64	2086.28	1185.2	1142.14	2035.04	1908.42	2087.23	1882.61		1333.75	1247.97	2048.47	2046.47	2145.18	2069.11
29	Alh	3195.24	2469.7	4172.41	4833.57	5282.16	4285.66	2881.53	2805.04	4371.45	4369.22	4380.81	4502.44	2980.38	2152.38	4766.65	4131.07	4548.28	4284.58	2337.51	2688.84	3427.99	3939.54	4461.09	4452.33	2707.51	2284.28	4541.68	4331.15	4803.48	4446.79		2820.43	2480.05	4256.04	4387.82	4695.16	4394.36
30	Usp32	1846.53	1358.9	2492.45	2759.67	3126.13	2587.03	1951.97	1583.09	3050.57	2659.36	3105	2840.47	1346.15	1239.09	2542.78	2806.44	2964.46	2894.64	1519.99	1594.25	2230.06	2145.12	2873.58	2949.71	1413.5	1473.46	2469.67	2445.37	2930.7	2916.34		1615.63	1449.76	2557.11	2532.31	2999.97	2837.64
31	arr	631.592	463.003	1377.47	1581.37	1815.74	1679.36	394.064	415.683	943.248	971.109	1021.37	981.823	385.008	276.155	1163.66	1052.16	1170.74	1148.8	455.137	462.305	1033.92	1103.23	1409.68	1371.64	442.022	490.54	1101.65	1187.1	1895.25	1497.41		461.565	421.537	1123.99	1170.34	1462.56	1335.81
32	Hsp70Aa	0	0	44.999	41.9638	52.0598	120.116	2.15926	1.09103	34.479	39.3693	90.8693	89.3279	0.914507	0.902467	41.7628	47.9645	70.716	98.9802	0	0.933949	38.3264	38.8534	101.931	96.4026	0	0	32.446	35.5808	90.8822	123.924		0.614753	0.58549	38.4026	38.7737	81.2916	105.75
33	botv	713.83	649.865	1248.72	1328.49	1474.18	1256.69	502.027	478.963	1055.72	903.178	983.205	948.129	467.313	435.892	984.273	983.783	1186.46	1105.63	585.667	582.784	1022.34	1112.44	1136.42	1217.61	612.031	561.406	1220.12	1241.01	1421.44	1215.48		576.174	541.782	1106.23	1091.68	1240.34	1148.71
34	Fbl6	1114.06	996.599	1603.71	1686.28	1869.07	1600.04	990.019	986.293	1701.79	1582.49	1579.31	1823.39	1027.91	849.221	1994.17	1784.89	1882.39	1802.7	866.478	878.846	1295.97	1381.34	1558.24	1669.23	878.216	730.748	1629.84	1372.56	1683.87	1511.87		975.335	888.341	1645.1	1637.75	1714.58	1681.45
35	CG11210	1230.29	1060.96	1767.46	1830.95	2084.93	1766.61	888.534	966.654	1532.68	1523.82	1462.09	1483.31	935.541	899.76	1556.61	1636.92	1744.33	1582.63	1020.19	1066.57	1455.51	1525.51	1534.38	1600.07	1066.68	1011.45	1692.47	1664.75	1709.4	1573.83		1028.25	1001.08	1600.95	1611.87	1707.03	1601.29
36	Klp64D	778.524	787.936	1069.98	1116.46	1224.04	1060.65	645.618	654.619	956.383	944.863	920.506	1023.35	683.137	615.482	1120.95	1049.1	1162.89	1023.5	640.627	669.641	935.878	993.83	1007.38	1085.58	709.179	565.087	1039.03	1087.91	1128.37	1067.81		691.417	658.553	1024.44	1031.43	1088.64	1052.18
37	dap	1702.89	1538.5	3069.93	3085.44	3978.13	3230.67	922.003	973.201	2537.49	2407.7	2444.38	2722.15	973.036	778.829	2344.41	2503.34	3083.44	2392.37	1038.23	1152.49	2206.89	2540.81	2679.48	2716.04	1287.21	938.744	3043.13	2727.86	3329.97	2669.52		1184.67	1076.35	2640.37	2617.51	3103.08	2746.15
38	lncRNA:noe	292.769	357.115	832.482	858.049	888.826	1401.73	315.252	341.493	926.009	1001.99	1263.99	1395.55	325.565	361.889	868.476	1051.14	1359.32	1410.99	480.041	593.991	1170.29	1147.2	1395.58	1508.91	579.001	520.911	927.351	1139.66	1390.8	1762.81		398.525	435.08	944.922	965.231	1259.7	1496
39	syd	1026.34	811.813	1854.96	2143.47	2106.52	2046.51	1333.34	1135.76	2751.76	2684.06	2733.35	2887.48	1065.4	1088.38	2794.31	2711.53	2815.17	2598.76	1125.82	1204.79	1796.89	1846.56	2229.46	2193.16	861.701	984.761	1946.76	1970.96	2250.61	2017.89		1082.52	1045.1	2228.93	2273.1	2427.02	2348.76
40	Best1	1298.27	1296.62	2229.95	2186.53	2536.96	2267.48	1013.77	1095.4	1742.01	1637.3	1780.13	1625.14	1011.45	962.932	1815.73	1779.79	2076.58	2058.58	1177.34	1143.15	1803.13	1932.45	1931.26	1994.07	1193.95	1109.93	1995.05	2068	2240.4	1992.07		1138.96	1121.61	1917.17	1887.55	2113.07	1987.47
41	Cdk12	3259.93	2849.65	4372.4	4831.36	5131.06	4405.77	3282.07	3141.08	5001.92	4659.47	4759.73	4800.98	3022.45	2579.25	5223.2	4860.75	5147.68	4576.26	2644.95	2925.13	3756.88	3816.84	4234.46	4586.46	2737.62	2541.97	4328.89	4185.59	4805.53	3971.75		2989.4	2807.42	4536.66	4559.96	4815.69	4468.24
42	Ndf	6198.59	5929.76	8202.32	8905.16	9623.44	8291.42	5051.58	5289.32	8052.5	7169.84	7467.64	6887.65	5595.87	5279.43	8751.2	8093.76	9033.69	8731.32	4866.53	5356.2	7364.02	7541.66	7609.02	8307.39	5450.96	4796.8	8062.44	7988.43	8648.11	7595.49		5432.71	5330.3	8086.5	8050.53	8476.38	7962.65
43	CG5966	1279.63	1203.19	1716.21	1749.23	1789.08	1785.88	868.021	852.096	1795.37	1760.04	1886.45	1867.27	790.134	874.49	1846.1	1835.92	1783.62	1673.19	1095.76	772.376	1622.19	1636.96	1732.82	1925.96	742.209	587.175	1843.38	1882.55	2182.19	2022.02		955.152	857.865	1764.65	1764.19	1874.83	1854.86
44	Sara	1868.46	1638.16	2203.7	2433.9	2573.79	2332.07	1773.83	1696.56	2406.97	2151.42	2248.11	2114.09	1732.99	1609.1	2590.24	2474.77	2645.68	2691.42	1511.4	1559.69	2132.91	2116.49	2384.53	2385.97	1575.74	1485.42	2363.27	2429.2	2520.19	2462.98		1692.48	1597.79	2339.42	2334.35	2474.46	2397.31
45	fu	875.018	769.25	1227.47	1394.74	1592.27	1155.84	653.175	643.709	1065.57	1010.48	1035	1011.6	708.743	572.164	1175.05	1114.41	1231.36	1180.39	644.92	660.302	1054.42	1120.62	1141.84	1202.94	674.205	632.272	1211.06	1257.19	1319.32	1148.36		711.212	655.539	1146.72	1169.15	1263.96	1139.82
46	DnaJ-1	5996.83	5542.54	15040.9	16289.7	25977.8	39009.4	2981.93	2670.85	10727.9	11149.2	19656.8	18431.3	3015.13	2610.84	11299.7	13251.5	23497.9	23688.9	4015.51	3771.29	21478.8	21437.9	49075.3	42767.1	4191.93	3771.54	20902	23419.7	52332.8	55319.5		4040.27	3673.41	15889.9	16223.9	34108.1	35843.3
47	CG1603	623.916	659.209	1022.48	965.167	1297.69	1007.39	547.372	507.33	1011.39	841.422	900.514	981.823	545.046	494.552	1181.7	1083.79	1147.17	1065.62	498.933	521.143	728.202	771.957	917.376	925.256	565.4	465.691	933.387	935.883	1059.95	907.741		556.133	529.585	975.43	929.975	1064.54	977.565
48	CG12567	2209.47	1899.77	4967.39	4470.25	5795.14	4827.31	2354.67	2214.8	5996.89	5992.62	6325.41	8473.61	2277.12	1754.4	6451.4	5900.66	7341	4526.77	1689.16	2184.51	3433.34	3846.49	4194.34	4610.56	1906.04	1466.1	4654.11	3882.62	4761.62	3960.39		2087.29	1903.91	5100.63	5000.34	5683.5	5279.73
49	Fs	203.951	227.349	104.998	119.266	106.659	129.182	194.333	174.565	113.288	113.476	104.5	127.723	171.927	200.348	82.5764	103.073	117.86	111.616	230.145	203.601	144.393	139.054	148.559	101.642	212.754	192.351	114.693	104.586	124.58	112.564		202.622	199.643	111.99	114.881	120.431	116.545
50	Axud1	1405.73	1125.33	2282.45	2467.03	2882.33	2285.61	983.542	924.104	1729.7	1870.43	1987.31	2032.6	866.953	643.459	1624.95	1752.24	1962.09	1706.88	1087.18	1088.05	1858.39	2070.48	2241.39	2289.56	1071.54	1042.74	2447.03	2396.85	2612.1	2224.43		1082.99	964.736	1988.5	2053.56	2337.04	2107.82
51	CG9896	1722.62	1686.95	2362.45	2478.07	2550.93	2431.79	1869.92	1862.39	2355.25	2513.46	2549.79	2673.57	1803.41	1778.76	2470.65	2355.37	2702.92	2310.24	1988	1945.42	2346.83	2219.76	2322.72	2252.89	1954.61	1926.27	2333.09	2262.08	2388.47	2311.18		1867.71	1839.96	2373.65	2428.42	2502.97	2395.93
52	alpha-Man-Ia	1393.67	1176.19	2538.69	2705.56	3244.21	2675.42	1541.71	1524.17	3658.06	3330.95	3497.56	4005.65	1727.5	1237.28	4427.8	3891.25	4115	3671.74	1112.08	1213.2	1927.02	2262.7	2537.42	2723.37	1363.95	1055.63	2684.71	2520.84	2813.26	2545.6		1427.78	1241.29	3047.26	3015.21	3241.49	3124.36
53	CG34116	44.957	55.0206	266.244	274.973	346.642	310.489	121.998	111.285	490.095	440.782	434.355	615.892	122.544	102.881	704.272	506.179	574.708	511.749	61.8299	76.5838	186.284	199.38	254.827	332.17	73.8323	52.4592	287.486	226.423	290.006	245.782		85.0322	79.646	386.876	378.76	380.108	403.216
54	CG10494	554.836	533.596	767.483	816.085	868.51	730.896	441.568	475.69	739.658	668.506	625.18	746.75	438.049	373.621	796.34	683.75	775.631	664.431	416.493	440.824	582.918	652.329	664.718	682.153	443.965	397.586	710.793	659.862	774.031	616.52		458.982	444.263	719.438	714.929	741.614	688.15
55	numb	1662.31	1401.47	2708.69	2919.8	3278.5	2873.72	1290.16	1093.21	2139.34	2230.93	2506.17	2616.37	967.549	853.734	1925.83	2059.41	2493.02	1957.49	1483.92	1479.37	2304.93	2545.92	2871.41	2602.87	1318.29	1284.79	2796.39	2793.63	3142.07	2767.63		1344.45	1222.52	2375.04	2435.58	2858.23	2563.62
56	CG5815	524.133	500.376	809.982	853.632	878.668	773.956	400.542	462.598	628.011	615.242	624.272	656.638	437.134	382.646	737.493	688.852	757.672	717.08	350.37	462.305	631.049	760.71	648.453	739.785	463.395	346.047	771.912	697.599	843.469	638.207		435.115	430.794	715.689	721.865	750.507	705.133
57	Cubn	296.059	246.035	192.496	172.272	153.64	179.041	373.551	418.956	189.635	209.97	162.656	219.402	363.059	340.23	226.848	228.597	156.024	204.278	405.329	420.277	250.459	213.694	213.621	204.332	352.646	467.531	156.193	181.139	166.447	203.441		358.129	378.606	203.126	203.148	170.478	202.099
58	Rif1	3526.39	3258.67	4859.89	5501.67	6548.11	5072.08	3351.17	2973.06	5345.89	4383.11	4853.33	4490.69	3528.17	2877.06	6256.82	5394.48	5849.23	6207.32	2315.19	2427.33	3933.36	4295.35	4811.35	5371.3	2637.56	2317.41	5059.31	4924.17	5718.43	4857.81		3071.69	2770.71	5091.06	5026.86	5556.09	5199.84
59	pigeon	762.077	654.018	1606.21	1584.69	1913.51	1502.59	1014.85	1031.03	2396.29	2307.35	2509.81	2487.86	905.362	814.025	2549.43	2235.96	2445.88	2217.58	644.062	678.047	1221.1	1328.17	1706.8	1810.69	629.517	508.947	1615.51	1410.29	1621.58	1502.57		791.174	737.212	1877.71	1855.61	2039.52	1904.26
60	CG13384	1173.27	1177.23	1578.72	1516.22	1701.47	1626.1	1164.92	1163.04	1665.67	1603.33	1629.29	1796.74	1154.11	1177.72	1904.95	1814.49	1900.35	1960.65	1333.64	1258.03	1500.97	1434.51	1526.79	1675.52	1296.92	1215.77	1781.51	1651.81	1621.58	1767.98		1224.57	1198.36	1686.36	1661.4	1675.9	1765.4
61	N	2401.36	1016.32	2964.93	3876.13	4357.79	3370.05	1523.36	989.566	2324.05	3591.1	2360.78	3779.2	972.121	719.266	4349.02	2756.43	2629.96	2768.29	881.935	885.383	2237.19	2413	3266.12	3254.64	863.643	938.744	2920.89	2686.89	4833.1	3259.19		1328.48	909.857	2959.22	3394.87	3489.55	3286.27
62	Gk2	2094.34	2059.64	2454.95	2592.92	2794.72	2565.5	2151.7	2015.14	2712.35	2436.26	2671.56	2639.09	1924.12	1783.27	2804.75	2566.61	2839.87	2594.55	2256.79	2089.24	2251.46	2479.46	2829.12	2891.03	2076.05	1891.29	2817.52	2600.63	2719.32	2482.6		2100.6	1967.72	2608.2	2580.58	2770.92	2634.55
63	CG14971	755.498	710.077	1501.22	1380.39	1639.25	1404	845.349	911.012	1774.03	1648.11	1783.76	2021.63	988.582	842.904	2178.31	1836.94	1896.99	1912.21	718.773	819.073	1118.6	1150.27	1292.57	1489	735.408	606.502	1394.42	1278.75	1405.1	1269.18		808.722	777.914	1593.31	1543.96	1603.53	1619.21
64	Ilp8	1285.11	1299.73	721.234	732.158	824.068	549.588	950.073	825.911	614.876	476.291	479.79	496.788	1262.02	1202.09	748.883	578.636	618.485	574.928	966.951	1027.34	489.331	484.646	438.085	551.172	1209.49	1020.65	636.092	585.466	518.743	500.858		1134.73	1075.15	642.083	616.551	575.834	534.667
65	Liprin-alpha	2243.47	1703.56	2481.2	2798.32	2666.48	2434.05	2206.76	1980.22	3073.56	2977.4	3011.41	3153.12	2054.9	1504.41	3185.36	2733.98	2884.76	2635.61	1739.83	1916.46	2326.33	2393.58	2605.74	2733.85	1816.66	1721.03	2773.75	2758.05	2873.51	2464.02		2012.32	1765.14	2768.04	2812.23	2808.38	2684.13
66	snRNA:7SK	27.4128	11.4194	54.9988	59.6328	151.1	70.2567	20.5129	12.0014	97.6906	84.1422	98.1388	140.26	21.9482	18.0493	101.559	95.9291	127.962	159	4.29374	9.33949	33.8699	54.1903	68.3153	68.1106	2.91443	5.52202	44.5189	37.7372	73.5227	89.8447		15.4164	11.2663	66.5275	64.7446	103.808	105.494
67	bcd	2382.72	2215.36	3274.93	3489.62	3917.18	3283.93	1924.98	1973.68	3536.57	3076.98	3228.58	3416.4	2157.32	1774.25	4228.48	3549.38	4010.61	3564.34	1684.87	1718.47	2240.76	2711.56	2733.69	3163.47	1835.12	1673.17	3176.69	2978	3395.32	2618.92		1997	1870.98	3291.48	3242.51	3457.08	3209.41
68	out	1782.93	1829.17	2541.19	2341.14	2682.98	2478.25	1524.44	1635.46	2136.06	2005.52	2325.34	1944.06	1561.06	1386.19	2263.73	2196.16	2480.67	2240.74	1802.51	1863.23	2181.93	2234.07	2386.7	2238.22	1759.35	1538.8	2370.82	2257.76	2286.35	2254.38		1686.06	1650.57	2298.75	2232.63	2432.41	2231.13
69	Su(var)3-9	354.174	306.246	619.986	704.55	681.856	628.91	402.701	360.041	786.451	666.962	698.785	769.474	429.818	382.646	994.714	786.823	863.185	776.047	291.975	300.732	459.917	520.432	542.185	664.34	287.557	277.942	594.591	519.695	603.499	483.302		353.245	325.521	691.132	684.147	677.902	664.415
70	Xrcc2	93.2036	83.0499	247.495	276.078	364.419	261.763	116.6	115.649	391.583	372.078	371.655	426.266	150.894	111.003	578.984	455.153	435.521	411.716	72.9936	51.3672	167.567	188.132	200.608	266.155	69.9464	51.5389	232.404	185.451	247.118	202.409		100.727	82.5218	323.606	325.422	323.864	313.662
71	CG8008	192.986	239.807	152.497	154.603	123.166	141.646	278.544	279.304	176.5	157.477	185.373	151.231	208.508	289.692	126.238	159.201	129.085	174.795	256.766	273.647	197.871	170.751	148.559	163.465	285.614	283.464	153.175	176.826	158.278	184.853		244.484	273.183	161.256	157.873	148.892	163.198
72	CG7099	534.002	453.66	796.233	832.65	971.359	717.298	504.186	489.873	684.655	668.506	619.728	635.482	498.406	354.67	846.645	633.744	745.324	784.471	382.143	363.306	574.897	614.498	766.649	705.206	367.218	357.091	666.274	641.532	808.75	732.182		457.191	403.72	713.741	717.794	782.362	714.928
73	Rbcn-3B	1566.92	1240.56	2188.7	2245.06	2370.62	2022.71	1614.04	1361.61	1984.19	2133.66	2139.06	2071	1158.68	985.494	1922.99	1846.12	1891.37	1820.6	1523.42	1543.82	2134.69	2115.47	2446.34	2353.48	1244.46	1516.72	2237.26	2377.44	2640.69	2475.38		1421.51	1329.64	2093.57	2134.73	2297.62	2148.63
74	Ranbp21	3055.98	2440.63	3749.92	3833.06	4166.05	3434.64	3471.01	3074.53	4070.99	3902.96	4165.45	3385.84	2956.6	2483.59	3807.06	3567.75	3746.83	3907.61	2504.97	2729.93	3255.07	3547.93	4111.93	3915.83	2573.44	2583.39	3938.79	3735.98	3981.46	3609.28		2912.4	2662.41	3764.37	3747.39	4034.34	3650.64
75	Ptp10D	1941.93	1396.28	3006.18	3382.5	3701.32	3103.76	1447.78	1177.22	2193.52	2166.85	2239.93	2228.5	986.753	872.686	2464	2174.73	2339.24	2209.15	1487.35	1379.44	2273.74	2361.88	2842.13	2827.11	1320.24	1351.06	2508.15	2431.35	3518.88	2752.14		1436.81	1235.34	2489.12	2559.05	2928.3	2624.13
76	yin	10659.2	10491.3	15687.2	15654.7	18224.7	14898.9	7775.48	8933.37	12992.9	11495.1	12017.5	10034.5	7347.15	7104.22	13346.1	12464.7	13954.6	14673.3	6997.09	7017.69	11911.5	13181.5	13993.8	13565.5	7703.82	6774.6	13327.7	13229.6	14936.3	12205.4		8096.55	8064.23	13453.1	13147	14625.4	13075.5
77	CG32023	91.0106	78.8974	32.4993	64.05	46.9808	44.1937	147.909	105.83	69.779	49.4046	63.6085	77.5742	119.8	114.613	46.5086	56.1287	51.6339	50.5431	102.191	171.847	67.7398	80.7743	50.9653	63.9191	132.121	130.688	48.2917	52.8321	46.9728	53.7003		118.606	120.375	52.9637	55.1989	52.0323	57.9861
78	Calx	3126.16	2519.53	4001.16	4013.06	4412.38	3843.72	3456.97	3377.84	4777.81	4676.45	4821.52	5021.95	3173.34	2570.23	4878.65	4278.03	4432.66	4409.88	2629.49	2675.76	3499.29	3517.26	4220.36	4347.55	2431.61	2502.4	4138.75	3946.23	4331.71	4056.43		2963.51	2729.15	4259.13	4241.24	4443.73	4335.91
79	lncRNA:let7C	9.86862	15.5719	4.99989	4.41724	2.5395	6.79903	25.9111	24.0027	2.46279	6.94752	5.45216	9.40294	17.3756	29.7814	6.64408	9.1847	4.48991	6.31789	16.3162	16.8111	3.56525	4.08984	5.42185	3.14356	19.4295	17.4864	4.52734	1.07821	3.06345	9.29427		17.7802	20.7307	4.43987	5.22029	4.19337	6.99154
80	mRpL48	331.147	337.39	204.996	204.297	215.858	199.438	381.109	379.679	246.279	231.584	237.169	205.297	423.417	393.476	274.306	249.007	228.985	222.179	292.833	285.788	208.567	193.245	239.646	202.236	313.787	286.225	196.939	186.53	173.595	179.689		348.459	336.512	226.217	223.139	219.05	201.768
81	loco	971.511	764.059	1066.23	1250.08	1423.39	1033.45	1072.07	891.373	1229.75	1347.05	1255.81	1275.66	952.917	823.952	1255.73	1237.89	1138.19	1168.81	840.715	825.611	1086.51	1107.32	1211.24	1323.44	716.95	778.605	1240.49	1218.37	1277.46	1201.03		910.833	816.72	1175.74	1235.97	1261.22	1200.48
82	CTCF	1560.34	1428.46	2122.45	2357.7	2585.21	2146.23	1058.04	1075.76	1719.03	1498.35	1538.42	1429.25	1184.29	958.42	1922.04	1830.82	1993.52	1959.6	1100.92	1057.23	1834.32	1867.01	1849.93	1886.14	1181.32	1048.26	2023.72	2083.09	2372.13	1895		1216.98	1113.63	1924.31	1927.23	2067.84	1863.24
83	ksr	1301.56	1212.53	1646.21	1786.77	1988.43	1550.18	1461.82	1288.51	1656.64	1582.49	1706.52	1582.04	1314.15	1029.71	1595.53	1537.93	1670.25	1597.37	1131.83	1148.76	1402.03	1482.57	1620.05	1758.3	1223.09	1034.46	1713.6	1692.78	1754.33	1612.04		1286.49	1142.79	1602.8	1616.09	1747.92	1619.99
84	Sik3	1154.63	862.681	1666.21	1850.82	2213.18	1563.78	877.738	687.35	1300.35	1285.29	1402.11	1321.11	601.746	546.895	1206.37	1284.84	1354.83	1247.78	891.381	878.846	1455.51	1419.17	1699.21	1708	785.925	831.985	1524.21	1631.33	2028	1755.59		862.284	761.551	1430.53	1464.44	1739.47	1519.25
85	CG34348	723.699	607.302	1348.72	1346.15	1494.5	1201.16	896.092	804.091	1715.74	1702.14	1804.66	2043.57	768.186	677.753	1935.33	1707.33	1815.04	1585.79	573.644	709.801	837.834	1023.48	1250.28	1283.62	585.801	450.965	1299.35	1124.57	1230.48	1030.63		709.484	649.982	1427.39	1424.16	1518.99	1428.96
86	nop5	5847.71	6018	8433.56	8499.88	8732.08	8532.78	6550.11	6840.77	9764.14	9037.18	9477.66	8824.66	6511.29	6256.8	11229.4	10114.4	10784.8	10789.9	5556.96	6201.42	7594.87	7711.39	8605.55	8857.52	5735.6	4575.92	8465.38	8076.84	8131.41	7540.76		6040.33	5978.58	9097.48	8965.35	9146.29	8909.12
87	CG6791	1921.09	1699.41	2344.95	2394.14	2564.9	2256.15	1649.67	1525.26	2152.48	2021.73	2055.46	2165.03	1703.73	1312.19	2231.46	2015.53	2203.42	2057.52	1584.39	1590.51	1848.58	1873.15	2174.16	2349.29	1609.74	1494.63	2245.56	2145.63	2391.53	2044.74		1693.72	1524.4	2164.61	2148.3	2277.89	2174.55
88	Ada3	959.449	897.977	1197.47	1173.88	1133.89	1056.12	852.906	815.001	1106.61	967.249	1069.53	1060.96	922.738	777.927	1232.95	1089.92	1162.89	1154.07	784.896	821.875	941.226	971.336	1042.08	1035.28	791.754	734.429	1103.16	1257.19	1164.11	1071.94		862.349	809.442	1116.29	1083.69	1114.5	1075.67
89	rt	797.165	728.763	989.978	1035.84	1207.53	1041.38	755.74	698.261	1033.55	966.477	1045.91	1059.4	797.45	659.703	1269.02	1087.88	1269.52	1144.59	604.559	634.151	746.029	870.113	957.498	1041.57	728.608	562.326	1096.37	1052.33	1087.52	1002.75		736.705	656.641	1026.99	1022.75	1113.6	1057.94
90	mus101	1146.95	837.766	1844.96	1965.67	2277.93	1893.53	1627	1296.15	2959.45	2565.18	2721.53	2659.46	1432.12	1058.59	3021.16	2663.56	2844.36	2761.97	697.304	792.923	1547.32	1698.3	2232.72	2237.17	778.153	638.714	2025.99	1877.16	2083.14	1785.53		1136.31	924.828	2279.77	2225.06	2431.94	2267.53
91	repo	41.6675	63.3255	27.4994	29.8164	15.237	30.5956	71.2555	52.3695	28.7325	33.9657	28.1695	34.4774	64.0155	86.6368	27.5255	33.6772	28.0619	47.3841	100.474	91.527	46.3483	28.6289	39.0373	31.4356	86.4615	115.963	33.2005	48.5193	30.6345	29.9482		72.7747	81.9643	32.6612	34.1713	28.228	34.7682
92	wapl	5402.52	3605.4	6152.36	7096.3	6699.21	5987.68	4565.75	3849.16	5592.99	5651.42	5775.65	5728.74	3617.79	2704.69	5161.5	5162.82	5183.6	4856.35	3704.64	3902.04	5917.42	5979.34	6805.5	6619.3	3571.15	3477.03	6875.52	6874.64	7505.44	6436.8		4172.37	3507.67	5939.96	6140.43	6393.88	5925.77
93	CG7386	80.0455	95.5074	231.245	318.041	335.214	268.562	71.2555	48.0054	125.602	106.529	114.495	89.3279	48.4689	55.953	166.102	114.298	234.598	160.053	98.7561	71.9141	184.502	254.592	237.477	222.145	63.146	60.7423	243.722	258.769	247.118	211.703		72.3344	66.4244	190.235	203.779	233.78	190.358
94	hiw	492.334	380.991	307.493	353.379	349.181	429.472	720.112	616.433	391.583	436.922	398.007	347.909	497.492	700.314	274.306	324.526	308.681	351.696	723.066	765.838	347.612	353.771	428.326	336.361	479.91	579.813	298.05	371.981	394.163	482.27		582.583	608.678	323.809	342.054	375.672	389.541
95	Atg18b	326.761	289.637	524.988	544.425	538.374	487.264	390.825	376.406	549.202	540.363	554.302	630.78	312.761	351.06	511.594	540.877	563.483	471.735	373.556	414.673	440.308	454.994	513.991	504.018	272.985	316.596	426.325	443.143	462.58	495.695		335.378	349.674	490.484	492.603	526.546	517.898
96	fan	2.19303	2.07625	26.2494	20.9819	12.6975	23.7966	1.07963	0	4.10465	8.49141	5.45216	10.1865	1.82901	0.902467	5.69492	5.10261	2.24495	4.21192	1.7175	1.8679	32.0873	46.0107	9.75932	25.1485	0	1.84067	13.582	34.5026	21.4441	21.6866		1.36383	1.33746	16.3437	16.1675	10.3196	17.006
97	E(spl)mbeta-HLH	119.52	103.812	48.7489	50.7983	52.0598	56.6586	68.0166	55.6426	25.4488	27.0181	30.8955	26.6417	64.0155	81.222	29.4238	32.6567	30.3069	34.7484	97.8974	88.7251	41.0004	42.9433	50.9653	45.0578	91.3189	97.5558	26.4095	59.3013	41.8671	53.7003		88.1537	85.3916	34.2063	34.93	41.2189	43.3613
98	Spt	231.364	224.235	482.489	488.105	573.927	417.007	128.476	113.467	261.877	233.128	263.521	304.812	128.031	88.4418	272.407	260.233	342.355	246.398	131.389	147.564	324.438	322.075	341.576	435.908	160.294	151.856	402.933	388.154	443.178	394.49		155.911	145.113	348.829	344.202	392.912	359.723
99	CG8516	2211.67	1898.73	2514.94	2601.76	2957.25	2330.93	1992.99	1806.75	2609.74	2618.44	2542.52	2867.11	2023.8	1545.93	2802.85	2490.07	2667	2379.74	1619.6	1795.98	1991.19	2213.62	2430.07	2547.33	1732.14	1510.27	2663.59	2361.27	2580.44	2316.34		1916.04	1711.53	2516.46	2535.57	2635.46	2488.29
100	CG13516	127.196	131.842	96.2479	83.9276	83.8036	105.385	161.944	159.291	110.826	108.845	119.039	123.805	128.946	141.687	93.0171	92.8675	94.288	98.9802	158.01	152.234	100.718	97.1336	86.7495	94.3069	130.178	152.776	106.393	83.0218	92.9245	113.597		141.255	147.566	101.44	98.58	95.3609	107.215
101	Sec15	1236.87	1352.68	1654.96	1632.17	1809.4	1536.58	1068.83	1001.57	1601.63	1392.59	1437.55	1483.31	1061.74	931.346	1567.05	1469.55	1645.55	1386.78	1100.06	1139.42	1267.45	1357.83	1447.63	1543.49	1200.75	1043.66	1566.46	1468.52	1549.08	1319.79		1133.65	1093.73	1531.51	1485.14	1577.84	1453.99
102	CG17233	2516.5	1865.51	3513.67	3926.93	4441.59	3391.58	1547.11	1273.23	2480.85	2575.99	2516.17	2481.59	1128.5	914.199	2377.63	2550.28	2825.27	2416.59	1625.61	1709.13	3084.83	3399.68	3667.34	3421.25	1698.14	1585.74	3594.71	3679.92	4187.73	3339.74		1703.17	1469.56	3010.34	3112.02	3527.62	3010.15
103	CG43658	1685.34	1060.96	2063.7	2389.73	2378.24	2069.17	1487.73	1235.05	1866.79	2032.54	2127.25	1935.44	1033.39	866.368	1641.09	1671.62	1742.08	1671.08	1345.66	1344.89	2092.8	2098.09	2469.11	2264.41	1277.49	1401.67	2212.36	2285.8	2670.3	2327.7		1365.92	1181.79	1975.35	2073.7	2277.4	2053.56
104	CG9663	530.712	493.109	637.486	659.273	745.344	687.835	517.142	590.248	679.73	723.314	686.063	736.563	445.365	543.285	648.272	626.601	656.649	656.007	522.119	618.274	637.288	649.262	661.465	638.144	507.111	485.938	635.337	650.158	657.62	668.155		504.49	546.171	647.623	660.697	681.428	677.341
105	Hsp27	14932.3	14674.9	19305.8	19020.6	21178.2	26849.4	12594.9	12492.3	19395.3	18434.1	22591	21310.2	14268.1	12529.9	22187.4	20985	28102.3	28063	9219.53	10643.3	17696.1	18077.1	33093.9	31493.3	11117.6	9334.06	18980.9	19731.2	34395.3	34524.1		12426.5	11934.9	19513.1	19263.8	27872.1	28448
106	raptor	2312.55	1220.83	2524.94	2925.32	3131.21	2366.06	2760.61	1868.94	3353.5	3166.53	3612.96	3006.59	1420.23	1380.77	2645.29	3153.41	2988.03	2870.43	1663.4	1724.07	2468.04	2438.57	3503.6	3428.58	1511.62	1603.23	2952.58	2916.55	3170.67	3014.44		1933.68	1559.57	2788.87	2831.55	3281.29	2937.22
107	CG17658	365.139	313.513	556.238	472.645	604.401	453.269	299.057	240.027	502.409	491.73	517.955	650.37	308.189	217.495	518.238	556.185	631.954	394.868	231.003	297.93	319.09	386.49	399.048	511.353	281.728	212.598	479.898	445.299	489.13	357.313		297.023	256.313	475.175	456.32	528.498	473.435
108	CG44837	36.1849	34.2581	21.2495	22.0862	20.316	22.6634	70.1758	69.8261	24.6279	39.3693	33.6216	31.3431	49.3834	66.7826	23.7289	24.4925	30.3069	36.8543	65.2649	55.103	35.6525	27.6064	41.206	25.1485	45.6594	56.1406	19.6185	25.8769	27.571	38.2098		53.3337	56.4221	24.9755	28.0911	30.6043	30.8438
109	ERR	873.921	873.062	1043.73	1084.43	1128.81	1044.78	755.74	745.175	1053.25	958.758	965.94	934.809	879.756	857.344	1227.26	1144.01	1186.46	1180.39	718.773	708.867	939.443	937.595	950.992	999.653	764.553	693.934	1062.42	987.636	1008.89	969.703		798.549	775.676	1065.22	1054.46	1048.22	1025.87
110	CG1492	231.364	207.625	423.741	447.246	537.105	464.6	345.481	319.672	682.193	649.207	591.559	734.996	336.539	276.155	941.561	659.257	717.263	686.544	184.631	182.12	370.786	362.973	471.701	473.63	204.982	184.988	450.471	402.171	426.84	426.504		260.599	234.112	573.75	571.854	548.893	557.255
111	swm	4350.96	3926.18	4981.14	4850.13	5481.51	4613.14	4177.08	3745.51	4729.38	4681.09	4781.54	4724.98	3814.41	3048.53	4692.62	4559.69	4899.61	4335.12	3399.79	3812.38	4158.86	4496.78	4705.08	5009.79	3844.14	3269.04	5060.81	4774.29	4873.94	4546.97		3917.28	3560.33	4724.56	4688.7	4948.34	4646
112	CG31030	146.933	170.252	98.7478	97.1793	74.9153	140.513	240.757	273.849	138.737	144.354	134.486	121.455	257.891	309.546	158.509	171.448	118.983	150.576	234.438	222.28	123.892	137.01	127.956	112.12	216.639	239.288	135.066	101.351	99.0514	118.76		219.332	243.043	130.99	131.8	111.078	128.685
113	Klp68D	1255.51	1240.56	1541.22	1561.49	1832.25	1508.25	1164.92	1196.86	1731.34	1469.79	1523.88	1637.68	1209.89	1145.23	1942.92	1724.68	1868.92	1681.61	1029.64	1130.08	1245.16	1327.15	1471.49	1671.33	1164.8	1000.41	1628.33	1470.67	1570.53	1418.93		1164.95	1142.63	1617.79	1569.54	1653.41	1583.56
114	CG31195	2573.52	2246.5	3182.43	3351.58	4016.22	3222.74	1845.08	1812.2	2705.78	2401.53	2557.97	2506.67	1928.7	1618.12	2878.78	2679.89	3053.14	3029.43	1830.85	1837.08	2502.81	2617.5	2901.77	2990.58	2145.99	1805.7	2982.76	2945.66	3400.42	2845.08		2064.83	1863.92	2850.51	2823.49	3185.9	2918.9
115	fz4	2368.47	2272.45	2983.68	3014.77	3598.47	2922.45	1850.48	1850.39	2520.25	2368.33	2479.82	2470.62	1880.23	1650.61	2798.11	2619.68	2878.03	2655.62	1706.33	1753.96	2198.87	2500.94	2679.48	2740.14	1965.3	1728.39	2773	2608.18	3065.49	2569.35		1954.16	1851.16	2654.78	2630.61	2940.26	2671.64
116	e(y)3	8648.2	4923.82	8721.06	10277.8	11083.7	8179.23	8858.35	7293.55	9965.27	10467.6	9862.04	9690.51	7141.39	4955.45	9894.93	8862.21	8382.66	8783.97	6074.79	6591.81	9630.63	9836.06	11087.7	11258.2	5641.37	5984.95	10741.9	10982.6	11670.7	10246.4		7272.82	5949.92	9790.75	10202.6	10417.3	9631.66
117	Coq2	585.538	520.1	899.98	828.233	1024.69	754.692	561.407	600.068	1009.74	927.88	997.744	1006.11	651.129	488.235	1140.88	960.311	1048.39	994.014	422.504	405.334	557.07	710.609	734.118	781.7	463.395	390.223	753.803	736.415	826.109	658.861		536.795	480.792	872.296	841.574	926.211	839.076
118	Clamp	3089.97	2772.83	4174.91	4146.69	5235.18	4052.22	3033.76	2773.4	4724.45	4537.5	4686.13	5202.17	3210.84	2712.82	5363.67	4965.86	5442.89	4758.42	2447.43	2711.25	3140.99	3397.63	3875.54	4017.48	2640.48	2138.86	3967.46	3500.93	4054.98	3437.85		2884.5	2621.83	4274.3	4231.26	4658.94	4293.63
119	asRNA:CR44321	9.86862	3.11437	27.4994	18.7733	16.5068	30.5956	8.63703	8.72826	26.2697	23.9304	31.8042	25.8581	10.9741	9.02467	27.5255	30.6157	33.6743	34.7484	14.5987	15.8771	18.7176	26.5839	18.4343	29.3399	7.77182	11.044	32.446	24.7987	40.8459	52.6676		10.3701	9.5577	26.4916	24.2785	28.2531	34.6419
120	ihog	1017.56	900.053	1204.97	1335.11	1594.81	1193.23	896.092	792.089	1118.11	997.355	1007.74	1084.47	845.919	657.898	1175.05	1169.52	1249.32	1147.75	760.851	811.602	1026.79	1014.28	1115.82	1241.71	800.497	749.155	1223.89	1188.18	1388.76	1160.75		864.185	782.159	1149.76	1151.64	1271.29	1165.58
121	Ptpmeg	2727.03	2607.77	3032.43	3031.33	2897.57	2811.4	2649.41	2743.95	2931.54	2816.83	2884.19	2789.54	2601.77	2246.24	3034.45	2810.52	2839.87	2894.64	2435.41	2470.29	2724.74	2814.83	2957.07	2882.65	2333.49	2376.31	2974.46	2958.6	2972.56	2812.03		2549.42	2488.91	2939.53	2916.36	2910.25	2838.05
122	Sirt2	325.664	322.856	712.484	725.532	845.654	678.77	518.222	514.967	1077.88	1025.15	972.301	1181.64	550.533	581.189	1469.29	1148.09	1219.01	1233.04	407.906	429.616	574.005	659.486	789.421	824.662	422.593	355.25	824.731	670.644	754.629	767.294		444.984	440.776	931.678	923.741	916.203	937.08
123	dx	2516.5	2018.11	3429.92	3471.95	3992.1	3251.07	1526.59	1139.04	2574.44	2636.97	2819.67	2923.53	1267.51	971.957	2213.43	2500.28	2904.97	2214.42	1770.74	1944.48	2620.46	2974.33	3235.76	3166.62	1778.78	1592.18	3474.74	3296.07	3649.59	3040.26		1772.02	1533.15	2862.6	2883.51	3320.42	2919.18
124	gfzf	1712.75	1760.66	1917.46	2090.46	2271.58	1941.12	1472.61	1388.88	1782.24	1718.35	1744.69	1897.83	1544.6	1188.55	2019.8	1949.2	2143.93	1887.99	1374	1415.87	1777.28	1830.2	1842.34	1999.31	1542.71	1397.99	2056.92	2010.85	2140.33	1900.16		1529.33	1430.39	1910.74	1932.56	2028.57	1925.28
125	Pits	1435.34	1187.61	2338.7	2652.55	2625.84	2528.11	760.058	573.883	1362.74	1625.72	1441.19	1698.8	515.782	452.136	1236.75	1406.28	1621.98	1162.49	916.285	907.798	1801.34	2090.93	1603.78	1491.1	768.439	783.207	1884.88	2166.12	2600.87	1653.35		879.18	780.928	1724.88	1840.25	1978.73	1706.77
126	OS9	157.898	210.739	102.498	90.5535	92.6918	139.38	249.394	285.85	162.544	176.776	135.395	168.469	276.181	343.84	149.017	147.976	138.065	183.219	293.692	240.025	175.589	162.571	125.787	148.795	234.126	273.34	166.003	156.34	148.067	175.559		242.258	270.759	151.13	151.588	128.001	163.084
127	beta4GalNAcTA	819.095	817.003	998.728	972.897	1144.05	922.402	746.023	780.088	953.099	876.16	1003.2	1037.46	683.137	647.069	1021.29	938.88	1107.88	899.246	711.903	768.64	856.551	874.203	923.882	948.309	721.808	647.917	935.651	842.079	1030.34	847.844		736.393	732.144	953.064	932.51	1041.87	931.052
128	CG8475	2739.09	2493.57	3252.43	3315.14	3533.72	3277.13	2704.47	2730.85	3928.97	3452.92	3711.1	3769.79	2938.31	2737.18	4477.16	4165.77	4089.18	4362.5	2718.8	2709.39	3064.33	3118.5	3471.07	3830.96	2780.37	2483.99	3437.76	3196.88	3810.93	3852.99		2776.21	2631	3632.13	3549.46	3723.2	3818.68
129	dome	3171.12	2175.91	3309.93	3769.01	3656.88	3009.7	3400.83	3006.88	3945.39	4012.58	3960.99	4084.01	3107.5	2262.48	3976.96	3607.55	3458.35	3575.92	2628.63	2809.32	3328.16	3423.19	3923.25	4003.85	2389.83	2522.64	4046.69	3987.2	3929.38	3688.79		2939.58	2555.45	3721.42	3826.68	3785.77	3672.46
130	brat	8588.99	7838.87	9818.53	10857.6	12093.1	10021.8	7186.01	6763.31	9477.63	8871.98	9117.82	9451.52	7255.7	5385.92	10231.9	9548.01	10353.7	9296.77	6353.88	6632.9	7503.07	8431.2	9311.48	9580.54	6347.63	6352.17	9348.96	8969.59	10918.1	8770.7		7146.44	6594.64	9276.02	9362.7	10358.9	9424.26
131	Abl	3542.83	2620.22	3651.17	4137.85	3992.1	3194.41	3183.82	3121.44	3620.3	4034.97	3640.22	4022.89	3246.5	2286.85	4071.87	3551.42	3490.9	3294.78	2942.07	3064.29	3501.08	3905.79	3887.46	3910.59	2772.6	2894.46	4165.16	4041.12	4268.4	3669.17		3137.57	2797.45	3801.91	3982.18	3855.82	3618.37
132	CG12772	421.061	397.601	682.485	700.133	780.897	657.24	579.76	605.523	931.755	951.038	930.501	992.01	554.191	520.723	1168.41	955.209	977.677	979.272	413.917	405.334	598.962	605.296	752.552	845.619	390.534	380.099	743.239	642.611	685.191	673.319		471.893	461.856	824.97	832.356	825.364	829.492
133	sotv	768.656	725.648	1028.73	1055.72	1212.61	968.862	463.161	547.698	836.527	714.051	736.95	765.556	583.456	508.991	909.29	843.972	926.043	883.451	538.436	599.595	792.377	814.9	844.724	909.538	643.118	563.246	886.605	846.391	947.626	823.06		599.365	589.036	890.705	871.609	933.591	870.093
134	Ugt307A1	12.0616	15.5719	3.74992	4.41724	5.079	4.53269	25.9111	15.2745	8.2093	5.40363	6.36085	10.1865	12.8031	18.0493	8.54239	8.16418	6.73486	6.31789	22.3275	24.2827	8.02181	7.15721	10.8437	9.43069	14.5722	16.5661	8.30013	1.07821	4.08459	5.16349		17.5351	17.9489	7.36471	6.93704	6.6206	7.12625
135	CG3711	1209.45	960.264	1296.22	1256.71	1286.26	1223.83	1154.12	1039.75	1289.68	1318.49	1320.33	1348.54	1037.05	875.393	1338.31	1290.96	1404.22	1227.78	1051.11	1044.15	1142.66	1112.44	1276.3	1385.26	1068.63	994.885	1299.35	1196.81	1350.98	1280.54		1104.07	982.89	1273.24	1271.1	1327.62	1293.19
136	CG5776	1801.57	1565.49	2214.95	2129.11	2500.14	1968.32	1496.37	1587.45	2284.65	2069.59	2114.53	2295.88	1732.08	1460.19	2535.19	2327.81	2409.96	2293.39	1456.44	1565.3	1618.62	1709.55	1942.11	2041.22	1513.56	1292.15	2044.1	1871.77	2279.2	1988.97		1600	1494.12	2139.5	2079.32	2249.19	2117.56
137	ATP7	1607.49	1191.77	2042.46	2137.94	2368.09	2138.3	2063.17	1772.93	2864.22	2633.88	2799.68	2729.2	1865.59	1462.9	2835.12	2583.96	2680.47	2685.1	1454.72	1574.64	1828.97	1913.02	2202.35	2313.66	1415.44	1393.39	2259.14	2091.72	2417.06	2195.51		1681.28	1479.12	2365.98	2339.01	2493.53	2412.36
138	lncRNA:CR43650	185.311	149.49	51.2489	48.5897	43.1715	53.2591	70.1758	58.9157	51.7186	55.5802	45.4346	64.2534	74.9896	67.685	42.7119	43.8825	49.389	66.3378	90.1686	88.7251	57.044	47.0331	56.3872	37.7228	92.2904	86.5117	40.7461	38.8154	64.3324	49.5695		102.587	90.2655	48.6939	48.9344	51.7429	54.2285
139	Cyp18a1	401.324	520.1	297.493	299.268	237.443	318.421	493.39	505.148	259.414	286.392	268.973	237.424	365.803	438.599	193.627	263.295	262.66	249.556	729.936	488.455	430.504	379.332	338.323	294.447	574.143	659.882	355.396	322.384	331.873	280.894		512.919	522.437	307.287	313.038	287.854	276.149
140	CG14937	12.0616	14.5337	16.2496	22.0862	29.2043	28.3293	17.2741	13.0924	22.986	31.6498	14.5391	37.6117	19.2047	20.7567	43.6611	41.8414	19.0821	27.3775	15.4575	7.47159	65.0658	47.0331	28.1936	22.005	12.6292	11.9644	49.0462	69.0052	46.9728	52.6676		15.3254	13.5638	39.4018	42.3018	27.5984	33.5982
141	lncRNA:CR32027	401.324	339.466	642.486	637.187	817.72	602.847	256.952	276.031	392.404	366.675	354.39	418.431	288.07	201.25	486.916	448.009	509.604	480.159	251.613	217.61	394.851	450.904	429.41	505.066	283.671	218.12	482.162	478.723	635.154	458.518		296.326	250.496	479.764	473.558	549.256	493.004
142	CG34426	142.547	170.252	27.4994	25.3991	10.158	12.4649	52.9018	39.2772	7.38837	3.85973	4.54346	3.91789	39.3238	45.1233	3.79662	5.10261	0	5.2649	111.637	108.338	31.1959	34.7636	17.3499	17.8135	119.492	150.015	14.3366	28.0333	15.3172	17.5559		93.1803	102.601	16.8434	15.7176	9.47372	11.4034
143	Lint-1	1287.31	1216.68	1531.22	1559.29	1686.23	1419.86	1101.22	1301.6	1540.89	1431.96	1464.81	1512.31	1371.76	1231.87	1863.19	1659.37	1791.47	1777.43	996.149	1048.82	1297.75	1438.6	1528.96	1541.39	1074.45	1002.25	1531	1525.66	1569.51	1363.16		1166.18	1160.24	1552.81	1536.64	1608.2	1522.83
144	Hnf4	1855.3	1907.03	2551.19	2638.2	2666.48	2499.78	1475.85	1549.27	1916.87	1917.52	2123.61	1957.38	1385.48	1295.04	2110.92	2060.43	2102.4	2132.29	1778.47	1759.56	2381.59	2415.05	2555.86	2251.84	1691.34	1780.85	2367.05	2661.01	2697.87	2504.29		1637.29	1658.35	2265.52	2283.05	2429.24	2269.11
145	foi	4170.04	4117.2	4963.64	4818.11	5664.36	5016.55	3698.81	3586.22	4548.77	4370.76	4576.18	4528.3	3468.73	3163.15	4478.11	4638.27	4896.24	4260.36	3843.76	4013.18	4107.17	4378.17	4699.66	4862.05	3804.31	3449.42	4898.58	4607.17	4952.57	4605.83		3797.13	3665.83	4599.25	4534.55	4957.8	4654.62
146	plx	1299.37	1147.13	1366.22	1522.84	1537.67	1410.8	1097.98	1079.03	1593.42	1438.14	1559.32	1455.89	1204.41	1078.45	1679.05	1658.35	1554.63	1554.2	1379.15	1263.63	1366.38	1371.12	1637.4	1622.08	1097.77	1283.87	1429.13	1455.58	1673.66	1754.55		1215.74	1170.42	1486.84	1487.11	1592.53	1559.5
147	Pgant5	2532.95	2459.32	3449.92	3092.07	3429.6	3269.2	2939.83	2838.87	3832.92	3814.96	3931.91	4017.4	2558.79	2223.68	3877.29	3691.23	3709.79	3555.92	2396.77	2662.69	2859.33	2821.99	3159.85	3391.91	2410.24	2071.68	3294.4	2931.64	3299.33	2988.63		2567.71	2451.25	3462.77	3387.61	3506.1	3444.61
148	CG12945	1815.83	1659.96	2891.19	2618.32	3084.22	2554.17	1947.65	2148.24	3179.46	2822.24	2999.59	3351.36	1932.35	1812.15	3783.33	3111.57	3323.65	3283.19	1419.51	1439.22	2003.67	2050.03	2303.2	2536.86	1532.99	1267.3	2567.76	2162.88	2386.42	2142.85		1729.67	1665.38	2885.08	2759.06	2819.42	2773.69
149	Drak	2875.06	2734.42	3397.43	3670.73	3632.76	3341.72	2452.92	2276.98	2952.88	3268.42	3147.71	3000.32	2124.4	1989.04	2781.02	3025.85	3094.67	2770.39	2539.32	2735.54	3403.92	3366.96	3362.63	3482.02	2646.3	2622.96	3782.59	3857.82	3753.74	3622.7		2527.6	2471.79	3263.57	3381.34	3398.3	3243.43
150	CG9384	884.886	759.907	2013.71	2073.89	2298.25	2104.3	386.507	413.501	822.572	847.598	893.245	925.406	353.914	294.204	823.866	878.67	1032.68	923.464	638.909	603.331	1515.23	1618.55	1530.04	1402.03	603.288	635.953	1614	1629.17	2103.57	1575.9		573.501	541.379	1357.87	1374.92	1571.56	1386.22
151	Mipp2	206.145	203.472	284.994	276.078	339.023	283.293	223.483	195.295	295.535	256.286	274.425	224.887	173.756	143.492	277.153	258.192	312.049	290.623	202.665	237.223	258.481	238.233	264.586	267.203	236.069	175.784	292.014	270.63	285.922	319.103		208.424	191.053	281.635	272.002	295.201	277.022
152	Ugt316A1	2006.62	1963.09	2506.19	2482.49	2891.22	2310.54	1690.7	1802.39	2356.07	2191.56	2159.05	2194.02	1853.71	1661.44	2691.8	2458.44	2624.35	2532.42	1459.01	1535.41	1898.5	2053.1	2012.59	2280.13	1642.77	1338.17	2314.23	2112.2	2406.85	2024.09		1730.56	1660.1	2353.36	2315.71	2418.81	2268.24
153	Six4	308.12	317.666	203.746	220.862	200.621	256.097	423.214	411.319	296.356	284.076	310.773	300.894	436.22	455.746	294.238	301.054	286.232	293.782	384.719	388.523	242.437	229.031	222.296	232.624	321.559	322.118	227.876	229.658	203.209	249.913		374.767	379.074	252.93	253.898	244.626	266.662
154	Gycalpha99B	98.6862	127.689	69.9985	68.4672	59.6783	72.523	173.82	156.018	126.423	108.845	111.769	83.8428	159.124	175.079	78.7798	86.7444	75.2059	113.722	136.541	154.102	107.849	89.9764	106.268	91.1634	146.693	171.183	88.2832	88.4129	72.5015	87.7793		142.973	156.814	94.2667	90.4447	85.0846	89.8061
155	stv	611.854	669.59	1859.96	2076.1	6093.53	10668.8	326.048	286.941	841.453	913.213	2548.88	1958.95	220.396	259.008	723.255	1131.76	2889.25	2831.47	652.649	551.03	4242.65	3242.22	10508.6	7927.02	553.742	755.597	2426.66	3834.1	17526	16917.6		472.938	504.433	2018.79	2076.38	7913.25	8060.78
156	PDCD-5	755.498	715.267	588.737	573.137	647.573	528.058	603.512	628.435	521.29	515.66	496.146	503.841	681.308	619.995	523.933	566.39	510.727	524.385	596.83	639.755	508.048	496.915	543.269	567.937	694.606	632.272	528.945	528.321	530.997	476.073		666.351	647.145	534.191	529.945	545.742	520.059
157	LysE	28.5093	14.5337	17.4996	5.52155	8.88826	9.06537	28.0703	16.3655	8.2093	5.40363	11.813	3.91789	18.2901	60.4653	3.79662	13.2668	4.48991	7.37087	60.9712	74.7159	28.522	11.2471	5.42185	8.38284	67.0319	135.29	10.5638	14.0167	5.10574	11.3597		40.5746	60.274	13.7183	10.7615	7.14375	8.01933
158	CG4266	2909.05	1796.99	3246.18	3544.84	3128.67	2924.72	3355.49	3106.17	4401	4705.02	4629.79	5412.96	3045.31	2170.43	4880.55	3934.11	3965.71	3790.73	2270.53	2640.27	3460.97	3477.38	4092.41	4091.87	2112.96	2071.68	4056.5	4041.12	4199.98	3587.59		2738.67	2357.11	4009.04	4129.57	4003.31	3961.57
159	snoRNA:Psi18S-920	16.4477	19.7244	6.24986	5.52155	11.4278	12.4649	18.3537	21.8206	10.6721	10.0353	6.36085	3.13431	16.4611	23.4641	6.64408	7.14366	10.1023	10.5298	18.0337	32.6882	12.4784	8.17967	13.0124	12.5743	21.3725	13.8051	3.77279	10.7821	13.2749	6.19618		18.1337	22.3005	7.96344	7.69042	10.8357	8.97989
160	noc	308.12	315.59	194.996	203.193	191.732	228.901	409.179	400.409	286.504	306.463	320.768	319.7	342.94	354.67	188.882	260.233	301.946	257.98	448.267	474.446	323.546	278.109	290.611	244.15	391.505	446.364	252.022	249.066	253.245	302.58		380.002	398.296	249.19	254.821	271.661	270.662
161	CG14182	155.705	140.147	363.742	347.858	412.669	325.22	219.165	253.119	671.52	596.715	597.011	691.116	262.464	275.252	921.629	632.724	682.466	662.325	129.671	133.555	233.524	261.75	346.998	404.472	116.577	117.803	341.06	308.367	316.556	263.338		176.716	183.975	506.295	488.157	471.14	469.294
162	otk2	76.7559	91.3549	139.997	131.413	116.817	142.78	86.3703	91.6467	128.886	115.792	103.591	115.97	99.6813	88.4418	160.407	137.77	129.085	175.848	60.1124	72.848	100.718	106.336	134.462	135.173	79.6612	108.6	124.502	138.01	138.876	115.662		80.5162	90.5782	130.902	126.566	124.566	137.086
163	xmas-2	1505.51	1268.59	2429.95	2695.62	3136.28	2522.44	729.829	662.257	1444.02	1206.55	1388.48	1069.58	707.829	650.679	1297.49	1554.26	1838.62	1762.69	922.296	852.695	1927.02	1987.66	2204.52	2140.77	992.85	1028.02	2063.71	2196.31	2855.13	2176.93		971.663	892.447	1832.44	1838.08	2284.61	1934.48
164	CG8563	18.6407	23.8768	3.74992	5.52155	3.80925	6.79903	25.9111	31.6399	4.10465	12.3511	8.17823	7.83578	10.9741	10.8296	13.2882	4.08209	8.97981	7.37087	34.35	14.0092	6.23919	4.08984	2.16874	3.14356	15.5436	14.7254	4.52734	1.07821	7.14804	9.29427		21.0839	19.0162	6.38185	8.38548	6.05682	6.8887
165	Pdk1	5277.52	5050.47	5941.12	6080.33	6703.01	6153.12	4978.17	5308.96	6497.66	6140.06	6508.96	6623.58	5296.83	4682	7116.76	6784.43	7210.79	6785.41	4480.95	4889.22	4991.35	5548.89	6384.77	6245.21	4920.53	4652.31	5921.01	5607.75	6629.3	5751.09		4990.8	4916.59	6093.58	6049.9	6687.37	6311.68
166	CG13315	3516.52	4036.22	3316.18	3056.73	2596.64	3762.13	3774.38	2935.97	2289.57	2776.69	2964.15	3071.63	4760.01	4592.65	2544.68	2780.92	3019.46	1865.88	4671.59	4408.24	3051.85	3197.23	3216.24	3504.03	5331.47	5118.92	2752.62	2745.11	2651.92	2531.14		4410.79	4218.4	2790.98	2836.52	2889.68	2946.96
167	Topors	1729.2	1366.17	2347.45	2567.52	2776.95	2307.14	1093.66	925.195	1485.88	1476.73	1608.39	1432.38	888.901	721.071	1415.19	1497.11	1696.06	1628.96	1045.96	1149.69	2033.08	2168.64	2261.99	2107.24	1128.86	1125.57	2143.7	2415.18	2517.13	2103.6		1177.32	1057.54	1885.06	1927.25	2172.1	1915.86
168	Chd1	5888.28	4508.57	5783.62	6528.68	6633.18	5781.44	5605.43	5298.05	6046.97	5896.13	5841.08	5701.31	5304.14	4291.23	6559.6	5696.55	5954.74	6059.91	4859.66	5044.26	5857.71	5826.99	6394.52	6954.61	4653.38	4527.14	6689.9	6785.15	7099.02	6351.09		5262.18	4733.85	6187.56	6306.41	6384.51	6169.67
169	CG11257	143.643	157.795	259.994	281.599	308.549	275.361	212.687	249.846	382.553	368.219	355.299	414.513	203.021	209.372	451.797	388.819	451.236	370.649	167.456	191.46	210.35	249.48	279.767	302.83	159.322	149.095	264.85	244.753	291.027	278.828		177.226	191.514	313.909	315.363	337.176	328.436
170	Usp15-31	1663.41	1504.24	1771.21	2041.87	2112.87	1900.33	1380.84	1197.95	1801.12	1678.98	1707.43	1735.63	1257.45	990.909	1740.75	1736.93	1913.82	1711.09	1531.15	1516.73	1695.28	1748.41	1891.14	1940.63	1446.53	1385.11	1837.35	1889.02	2191.38	1890.87		1455.88	1318.99	1769.14	1798.85	1963.33	1835.71
171	CG43255	91.0106	100.698	58.7487	45.2767	38.0925	55.5254	201.891	202.932	77.9883	86.458	87.2345	98.7308	152.723	175.981	75.9323	93.888	71.8385	87.3974	110.779	144.762	58.8266	78.7294	50.9653	67.0627	118.52	93.8744	55.8372	59.3013	42.8882	38.2098		134.985	143.65	65.4666	64.4662	58.2038	69.3852
172	Cirl	2763.21	1957.9	3186.18	3350.48	3230.25	2854.46	2434.56	2317.35	2727.95	3083.16	2837.85	2770.73	2088.73	1693.93	2826.58	2588.04	2412.2	2568.22	2411.37	2311.52	3116.03	3108.28	3131.66	2908.84	2222.74	2738.92	3097.46	3329.5	3290.14	3059.88		2384.12	2203.93	2990.84	3094.74	2980.42	2832.43
173	Ptp4E	1672.18	1325.68	2258.7	2589.61	2850.59	2401.19	1251.29	1064.85	1659.92	1719.9	1920.07	1793.61	1016.02	786.951	1605.02	1769.59	1834.13	1614.22	1458.16	1329.94	1992.08	2022.42	2475.61	2345.1	1390.18	1365.78	2081.82	2114.36	2854.11	2361.78		1357.57	1174.64	1919.51	1997.69	2386.9	2103.18
174	Jon66Cii	38.378	17.6481	8.74981	19.8776	12.6975	4.53269	46.424	30.5489	21.3442	13.1231	39.0738	8.61936	60.3575	44.2209	20.8814	15.3078	33.6743	21.0596	72.9936	38.2919	10.6958	10.2246	6.50621	14.67	43.7165	19.3271	12.0729	4.31282	12.2538	10.327		52.3739	30.0074	14.7488	15.3301	20.8411	11.8417
175	Amnionless	10.9651	12.4575	43.749	33.1293	26.6648	24.9298	7.5574	8.72826	30.3744	48.6326	28.1695	53.2833	17.3756	18.9518	36.0679	47.9645	49.389	45.2782	31.7737	26.1506	38.3264	51.123	39.0373	42.962	23.3155	34.9728	37.7279	47.4411	39.8248	39.2425		18.1975	20.2522	37.2491	38.7768	36.6171	41.1392
176	Srp14	690.803	665.437	551.238	552.155	605.671	569.985	835.632	789.907	602.562	576.644	626.089	698.168	879.756	800.488	636.882	558.226	643.179	567.557	603.7	741.555	520.527	491.803	555.197	601.469	668.376	613.865	547.808	500.287	501.384	498.793		735.654	722.251	571.804	566.803	586.304	587.194
177	CG15160	1404.63	1278.97	1786.21	1770.21	2170	1725.82	1376.53	1379.06	1943.96	1728.39	1861	1940.14	1424.8	1258.04	2107.12	1905.31	2084.44	1920.64	1153.3	1195.45	1349.45	1387.48	1566.91	1730.01	1175.49	1023.42	1654.74	1476.06	1790.07	1489.15		1306.95	1226.99	1768.3	1721.98	1894.49	1761.15
178	fwe	2433.16	2230.93	3061.18	2832.56	3131.21	2866.92	2031.86	2407.91	2968.48	2771.29	2955.98	3447.74	2230.48	2057.62	3413.16	2981.97	3311.31	2786.19	1964.82	2209.72	2376.24	2540.81	2505.98	2593.44	2140.16	1783.61	2643.21	2491.73	2668.26	2486.73		2160.1	2137.96	2892.46	2807.29	2914.55	2836.21
179	CG12402	46.0536	49.8299	19.9996	20.9819	24.1253	23.7966	31.3092	50.1875	14.7767	23.9304	20.8999	18.0223	26.5207	27.9765	10.4407	11.2257	10.1023	16.8477	66.9824	29.8864	20.5002	26.5839	33.6154	23.0528	57.3172	44.1762	28.6732	8.62565	37.7825	25.8174		45.6366	40.4113	18.8781	20.9053	25.3051	21.5074
180	DAAM	2588.87	1919.49	2592.44	2833.66	2779.48	2488.45	2634.29	2380.63	2762.43	2778.24	2715.17	2816.18	2496.6	1812.15	3011.67	2454.36	2516.59	2591.39	2161.47	2237.74	2666.81	2796.43	2859.48	3040.87	2056.62	2073.52	3061.24	3007.12	3033.83	2819.26		2387.57	2084.71	2818.92	2870.32	2780.91	2751.23
181	CG12299	1939.73	1747.16	2029.96	2103.71	2326.18	1847.07	1829.97	1609.27	2330.62	2264.89	2239.02	2356.22	1772.32	1287.82	2080.55	2167.59	2398.73	1926.96	1474.47	1638.15	1664.08	1959.03	1976.8	2182.68	1580.59	1453.21	2230.47	2074.47	2162.79	2040.61		1719.42	1547.12	2067.13	2068.74	2220.71	2070.71
182	rec	242.329	196.205	339.993	362.214	455.841	358.082	316.331	293.488	626.369	560.433	571.568	661.34	342.94	285.18	822.917	630.683	633.077	642.318	198.371	194.261	324.438	303.67	365.432	454.769	188.467	170.262	405.952	350.417	429.904	398.621		257.688	227.879	503.934	495.191	491.164	503.026
183	RhoGAP15B	1583.37	1249.9	2056.2	2148.99	2130.64	1989.85	1371.13	1327.79	1490.81	1574	1724.7	1502.9	1075.46	971.054	1605.97	1472.61	1495.14	1573.15	1369.7	1278.58	1989.41	1909.95	2269.58	2039.13	1150.23	1304.12	1962.6	2153.18	2302.69	2219.27		1309.98	1226.29	1821	1856.19	1984.55	1864.86
184	CG44005	1030.72	850.223	1609.96	1518.43	1974.46	1522.98	943.595	786.634	1353.71	1431.19	1751.05	2870.25	992.24	688.582	1683.8	1569.56	1895.86	805.53	786.614	765.838	1090.97	1165.6	1221	1506.82	800.497	600.06	1556.65	1181.71	1443.9	1142.16		910.734	738.268	1459.02	1456.21	1657.26	1569.55
185	CG12321	983.572	949.883	704.985	672.525	622.178	541.656	1420.79	1374.7	893.992	842.966	832.362	836.861	1570.21	1357.31	911.188	814.377	782.366	819.219	936.036	1005.86	632.832	623.7	729.78	628.713	927.761	926.78	666.274	671.722	534.061	623.749		1167.67	1122.91	761.854	745.157	700.15	690.04
186	CG2218	2868.48	3142.4	3509.92	3817.6	4047.97	3452.77	2728.22	2676.3	3267.3	2923.36	3238.58	2889.05	2827.66	2442.98	3938.99	3461.61	3777.13	3688.59	2297.15	2246.15	2889.64	3122.59	3273.71	3357.33	2517.1	2264.95	3403.05	3342.44	3465.78	2960.74		2647.72	2554.56	3401.78	3394.53	3560.63	3269.7
187	escl	274.128	233.578	453.74	405.282	530.756	389.811	329.287	318.581	602.562	527.24	525.224	584.549	402.383	288.789	710.916	575.575	664.506	563.345	242.167	250.298	308.394	389.557	367.601	427.525	212.754	200.634	446.698	315.914	432.967	355.248		292.144	258.376	504.462	479.706	504.211	464.096
188	spri	2564.74	1724.32	2651.19	3115.26	3165.49	2390.99	2751.97	2311.9	2888.85	2880.13	2863.29	2870.25	2249.69	1647.9	2774.38	2564.57	2458.22	2509.25	2091.05	2144.35	2650.76	2720.76	3193.47	3236.82	1879.81	2024.74	3161.59	3107.39	3279.93	2897.75		2307.45	1970.64	2825.36	2916.43	2992.08	2781.01
189	lncRNA:CR43314	12.0616	5.19062	18.7496	23.1905	17.7765	20.3971	10.7963	3.2731	8.2093	9.26336	9.99562	10.9701	1.82901	3.60987	5.69492	8.16418	7.85734	12.6358	0.858749	1.8679	28.522	26.5839	11.9281	9.43069	1.94295	0	22.6367	23.7205	25.5287	23.752		5.49773	2.7883	16.7625	17.8615	14.6172	15.4371
190	CG31643	607.468	540.862	727.484	739.888	893.905	745.627	505.266	555.335	689.581	608.294	592.468	617.459	570.653	556.822	787.798	720.489	770.019	826.59	484.334	466.974	639.962	595.071	602.909	705.206	521.683	468.452	726.638	656.627	707.656	673.319		537.881	517.689	714.293	700.516	713.391	713.64
191	Ire1	1856.4	1572.76	2763.69	2913.17	3499.43	2951.91	1040.76	911.012	1722.31	1606.42	1811.02	1708.2	895.303	792.366	1593.63	1755.3	2032.81	1944.86	1386.02	1281.38	2148.95	2261.68	2447.42	2449.88	1412.53	1163.31	2393.46	2530.55	3110.42	2410.32		1318.2	1144.16	2124.41	2131.13	2580.22	2293.03
192	Vav	1146.95	1025.67	1519.97	1454.38	1592.27	1349.61	1475.85	1423.8	1866.79	1861.94	1845.55	1874.32	1377.25	1230.96	2032.14	1799.18	1764.53	1818.5	1063.99	1172.11	1375.3	1392.59	1473.66	1603.22	1085.14	1025.26	1666.82	1491.16	1521.51	1519.1		1229.84	1175.56	1692.2	1678.11	1639.5	1632.95
193	PGAP1	1109.67	1120.14	1301.22	1294.25	1560.52	1260.09	1133.61	1038.66	1478.49	1438.14	1430.28	1325.81	1109.3	1033.32	1562.31	1457.31	1540.04	1491.02	980.691	1020.81	1039.27	1194.23	1267.63	1322.39	1017.14	935.063	1300.86	1207.59	1270.31	1194.83		1070.08	1029.6	1336.43	1326.96	1413.76	1318.83
194	CG1910	3426.6	3352.1	5066.14	5215.66	4412.38	5161.6	1812.7	1755.47	3397.83	3127.93	3231.31	3297.3	1791.52	1479.14	3300.21	3436.1	3859.07	3419.03	2678.44	2789.71	4452.11	4532.56	4330.97	4348.6	2929	2680.02	4580.92	4851.93	5194.58	4301.18		2527.65	2411.29	4159.44	4135.36	4205.66	4105.54
195	CG43736	3887.14	2786.32	3606.17	4053.92	4588.88	3384.78	3412.71	3040.71	4027.48	4166.97	4000.97	4456.21	3372.7	2553.08	4365.16	3877.98	4094.79	3675.96	2885.4	3187.57	3251.51	3633.82	3673.84	4047.86	2978.55	2743.53	4150.06	4073.46	4265.34	3794.13		3307.3	2862.24	3880.08	3997.52	4124.77	3871.79
196	Ent3	82.2385	73.7068	28.7494	37.5466	53.3295	69.1235	73.4147	100.375	62.3907	57.896	62.6998	74.4399	76.8186	79.4171	58.8476	52.0466	52.7564	71.6027	85.8749	93.3949	66.8484	76.6844	67.2309	63.9191	78.6897	95.7151	45.2734	56.0667	78.6284	90.8774		79.4073	88.5218	52.4219	53.2824	62.929	73.9925
197	CG3744	2905.76	2624.38	3298.68	3560.3	3896.87	3331.53	3214.05	3011.25	3903.52	3591.1	3776.53	3604.46	3082.8	2721.84	3937.09	3799.4	3898.36	3891.82	2498.96	2575.83	2804.07	3102.14	3419.02	3747.13	2737.62	2398.4	3464.93	3251.87	3521.94	3177.61		2887.84	2666.34	3481.66	3471.5	3702.54	3550.51
198	lncRNA:CR44135	1.09651	4.15249	12.4997	7.73017	7.61851	14.7312	3.23889	4.36413	9.85116	8.49141	8.17823	7.83578	4.57254	1.80493	13.2882	11.2257	11.2248	13.6888	3.435	1.8679	8.02181	12.2695	15.1812	15.7178	2.91443	4.60169	12.8275	11.8603	32.6768	23.752		3.05147	3.35823	11.2977	10.0718	14.9759	15.1451
199	Hsp83	79935.8	78216.4	106100	107464	134192	164037	62875.4	64724.4	91779.9	83569.4	114732	95320.7	62994.9	56419.5	92777.9	93854.4	124044	128234	68135.7	67464.7	114936	118952	185926	167734	69536.4	67930.1	112311	125009	214586	213103		68695.7	66951	103581	102211	154696	153686
200	CG9986	1315.82	1196.96	1598.71	1495.24	1724.32	1401.73	1020.25	1116.13	1392.3	1344.73	1251.27	1255.29	1208.06	1074.84	1657.22	1456.29	1534.43	1548.94	965.234	956.364	1158.71	1212.64	1361.97	1362.21	1072.51	901.01	1433.66	1367.16	1450.03	1239.24		1116.37	1049.06	1448.12	1417.91	1464.4	1361.48
201	CG5282	28.5093	45.6774	21.2495	19.8776	19.0463	18.1307	53.9814	45.8234	27.9116	25.4742	25.4434	23.5073	43.8964	62.2702	29.4238	21.431	28.0619	23.1656	56.6774	34.5561	39.2178	36.8085	22.7718	36.6749	50.5168	50.6186	19.6185	19.4077	14.2961	26.8501		46.7163	47.7891	27.4842	26.7224	21.9239	25.6657
202	CG5180	489.045	469.232	872.481	901.117	1028.5	803.419	254.792	282.577	449.049	378.254	419.816	405.11	206.679	258.106	519.187	449.03	528.686	597.04	326.325	316.609	615.006	677.89	701.587	666.436	362.361	338.684	689.665	833.453	832.236	641.305		327.84	333.042	629.078	620.646	702.165	622.662
203	CG17270	479.176	386.182	827.482	742.097	858.352	711.632	524.699	641.527	1124.67	1008.93	1067.71	1361.86	670.334	557.725	1426.58	1132.78	1194.32	1040.35	404.471	452.965	562.418	635.97	712.43	749.216	387.62	325.799	807.376	668.488	713.783	608.259		493.26	472.84	949.706	909.481	909.319	894.262
204	Shark	1362.97	1095.22	1849.96	2017.58	2163.66	1872	1775.99	1777.29	2679.51	2505.74	2520.71	2609.31	1609.53	1461.09	3026.85	2508.44	2606.39	2640.88	1082.02	1172.11	1549.1	1645.14	1904.15	2106.19	1163.83	983.841	1998.07	1811.39	1808.45	1755.59		1398.87	1297.91	2220.7	2219.47	2200.67	2196.79
205	snoRNA:Or-aca3	1.09651	2.07625	0	0	1.26975	0	4.31851	5.45516	0.82093	0	0	0	4.57254	2.7074	0	0	1.12248	0	8.58749	4.66974	0	1.02246	2.16874	0	3.88591	1.84067	0	0	0	0		4.49219	3.34985	0.164186	0	0.912193	0
206	beat-IIa	54.8257	64.3637	33.7493	34.2336	36.8228	28.3293	72.3351	84.0095	50.8976	47.0888	54.5216	31.3431	68.588	75.8072	40.8136	51.0261	35.9193	49.4901	96.1799	90.593	58.8266	59.3026	42.2904	50.297	81.6041	86.5117	52.819	53.9103	41.8671	58.8637		74.7066	80.257	47.4212	46.7563	42.2842	43.6647
207	Cyp28d2	23.0268	26.9912	8.74981	4.41724	7.61851	15.8644	26.9907	18.5475	3.28372	6.94752	6.36085	7.0522	11.8886	20.7567	9.49154	7.14366	15.7147	8.42385	13.74	28.0185	11.5871	8.17967	13.0124	7.33498	24.2869	23.0084	11.3184	8.62565	20.423	33.0463		19.9866	23.4645	8.8861	8.75234	12.6259	14.3444
208	PNUTS	3713.89	3236.87	4501.15	4622.64	4522.85	4512.29	4744.97	4384.86	5813	5646.79	5729.31	5657.43	4449.08	4125.18	5819.26	5550.62	5478.81	5279.65	3615.33	3781.56	4687.41	4639.92	4772.31	4979.41	3339.94	3110.74	4864.63	4644.91	4712.6	4784.49		3972.64	3727.84	5137.09	5128.15	5043.18	5042.65
209	CG6928	744.533	722.534	1074.98	1097.68	1263.4	1017.59	476.116	447.323	715.851	668.506	703.328	658.989	420.673	361.889	748.883	690.894	832.878	709.709	508.379	497.795	773.659	853.753	945.57	799.513	558.6	561.406	896.414	910.006	966.007	787.948		541.66	518.189	841.957	837.029	942.237	794.75
210	CG31694	3676.61	3491.21	4408.65	4312.33	4823.78	4301.52	3553.06	3844.8	5170.22	4749.79	4941.47	5010.98	4019.26	3821.95	5794.59	5230.18	5657.28	5354.41	3175.65	3458.41	3828.19	3909.88	4343.98	4633.61	3359.37	2881.58	4400.58	4255.68	4549.22	4122.53		3556.79	3499.59	4720.44	4617.09	4863.15	4684.61
211	RhoGAP92B	2413.43	2133.34	3091.18	3021.39	3203.58	2771.74	2834.02	2694.85	4138.31	3907.59	4120.92	4320.65	2609.09	2343.71	4364.21	3860.64	4268.78	3640.16	2031.8	2348.88	2468.94	2811.76	3151.18	3327.99	2024.56	1847.12	3341.18	3041.62	3052.21	2862.64		2382.58	2273.58	3480.76	3420.66	3559.33	3384.63
212	lncRNA:CR42651	6.57908	4.15249	23.7495	14.356	11.4278	19.2639	5.39814	13.0924	9.03023	20.8426	10.9043	14.1044	8.23057	10.8296	17.0848	14.2873	11.2248	22.1126	6.86999	5.60369	18.7176	17.3818	13.0124	14.67	10.6863	8.28304	21.1276	22.6423	21.4441	10.327		7.55281	8.39224	17.9419	18.4257	13.6027	16.0956
213	CG3285	175.442	241.883	151.247	152.395	142.212	188.107	227.802	187.658	140.379	170.6	174.469	110.484	200.277	240.959	131.932	118.381	156.024	169.53	248.178	215.742	192.524	150.301	127.956	162.417	235.098	307.393	145.63	198.39	161.341	201.376		217.359	238.727	152.342	158.616	152.4	166.383
214	snRNA:U2:34ABa	1.09651	0	6.24986	17.669	72.3758	36.2615	2.15926	4.36413	34.479	37.0534	58.1563	75.2235	7.31606	18.0493	50.3052	42.8619	85.3082	91.6093	3.435	6.53764	11.5871	14.3144	27.1092	41.9142	3.88591	1.84067	10.5638	6.46923	29.6133	35.1117		3.57855	6.15836	22.637	25.4357	54.5126	56.024
215	snoRNA:Me18S-A1806	1.09651	0	2.49995	3.31293	5.079	3.39952	0	0	3.28372	2.31584	5.45216	8.61936	0	0	3.79662	3.06157	8.97981	9.47683	0	0	0.891313	3.06738	4.33748	7.33498	0	0	2.26367	2.15641	2.0423	7.22888		0.219303	0	2.54705	2.51607	5.17815	7.21191
216	Cpr92F	29.6059	26.9912	1.24997	3.31293	3.80925	1.13317	5.39814	10.9103	0.82093	4.63168	0.908693	1.56716	2.74352	0.902467	2.84746	4.08209	2.24495	0	24.045	14.9432	0.891313	2.04492	0	0	18.4581	12.8847	2.26367	0	0	1.0327		16.0501	13.3264	1.61467	2.78941	1.39258	0.746605
217	Ir7b	6.57908	7.26687	38.7491	25.3991	30.474	38.5278	2.15926	22.9117	9.03023	33.1937	10.9043	19.5895	4.57254	3.60987	18.0339	11.2257	7.85734	8.42385	6.01124	2.80185	33.8699	29.6513	48.7966	26.1964	1.94295	4.60169	15.0911	23.7205	34.7191	35.1117		4.25301	8.23839	22.9549	25.1176	26.5503	25.5698
218	Cyp6a18	206.145	280.293	157.497	134.726	161.258	217.569	204.05	260.757	135.453	145.898	143.573	144.962	172.842	200.348	93.9663	116.34	102.145	104.245	257.625	299.798	183.61	204.492	161.571	157.178	204.982	226.403	126.011	163.887	165.426	183.82		209.129	253.52	139.308	136.842	146.795	161.555
219	CG4596	13.1582	23.8768	8.74981	13.2517	12.6975	14.7312	26.9907	38.1861	9.03023	7.71947	19.0825	13.3208	21.0337	25.2691	10.4407	22.4515	6.73486	13.6888	18.8925	30.8203	16.0436	12.2695	16.2655	12.5743	19.4295	31.2915	9.80924	16.1731	10.2115	15.4905		19.9009	29.8888	10.8147	11.453	12.9984	13.9611
220	HDAC4	2083.38	1432.61	2338.7	2408.5	2417.61	2123.56	2522.01	2262.8	3214.76	3193.54	3357.62	3309.83	2053.07	1767.93	3303.06	3006.46	2909.46	2749.33	1787.92	2025.73	2230.96	2316.89	2732.61	2727.57	1630.14	1545.25	2688.49	2588.77	2680.52	2498.09		2015.3	1806.87	2755.19	2764.91	2819.56	2681.68
221	lectin-33A	17.5442	21.8006	68.7485	67.3629	53.3295	53.2591	34.5481	21.8206	105.9	136.635	100.865	165.335	37.4948	44.2209	119.593	119.401	108.88	92.6623	66.1237	86.8572	108.74	109.403	99.762	95.3548	36.9161	53.3796	76.2103	63.6141	71.4804	69.1907		38.5254	45.6158	95.8384	101.708	86.8634	95.1604
222	Cpr56F	60.3082	70.5924	12.4997	20.9819	11.4278	13.5981	58.2999	120.014	27.0907	44.001	18.1739	23.5073	48.4689	40.611	19.9322	15.3078	20.2046	7.37087	66.1237	21.4808	16.0436	13.292	17.3499	11.5264	48.5739	34.9728	3.01823	2.15641	8.16919	9.29427		56.3549	57.5341	15.7169	20.7954	15.0651	13.0594
223	Cpr51A	167.767	231.502	47.499	40.8595	40.632	16.9976	130.635	172.383	39.4046	90.3178	36.3477	52.4997	98.7668	51.4406	22.7797	42.8619	26.9394	14.7417	155.434	65.3764	33.8699	54.1903	9.75932	11.5264	110.748	83.7507	17.3548	11.8603	12.2538	10.327		132.67	120.89	32.1816	41.0363	25.1865	21.2185
224	CG15213	53.7292	58.1349	17.4996	18.7733	15.237	20.3971	47.5037	34.913	18.8814	37.8254	34.5303	32.1267	47.5544	18.9518	18.9831	20.4104	20.2046	29.4835	66.9824	24.2827	10.6958	18.4043	19.5186	30.3878	35.9447	34.0525	16.6003	15.0949	20.423	22.7193		50.3429	34.067	16.532	20.5756	21.9827	27.0229
225	Tes	1119.54	1131.55	1304.97	1345.05	1460.21	1170.57	1076.39	1041.94	1325.8	1149.43	1282.17	1162.83	1090.09	973.762	1449.36	1281.78	1370.54	1307.8	897.393	925.543	1051.75	1076.65	1223.17	1212.37	980.221	934.142	1266.9	1227	1415.31	1164.88		1032.73	1001.39	1279.76	1252.5	1350.28	1203.69
226	Nrt	707.251	761.983	926.23	1009.34	980.248	872.542	611.07	560.791	843.916	756.508	785.11	725.593	699.598	713.851	983.324	986.845	884.512	962.425	540.153	626.68	832.486	750.485	749.299	852.954	826.727	757.438	976.397	1013.51	979.281	877.793		676.96	684.148	912.47	911.611	875.69	858.261
227	Pdh	612.951	851.261	1208.72	1336.22	934.537	1341.68	779.492	676.44	1838.88	1875.83	1911.89	1938.57	843.176	957.517	2251.39	2217.59	1985.66	2237.58	1175.63	1342.08	1902.06	1751.47	1853.19	1799.17	1377.56	1458.73	1599.66	1575.26	1586.86	1782.44		957.76	1057.21	1760.14	1793.03	1654.43	1819.89
228	rdog	10150.4	9432.39	12428.5	12903.9	14545	12706.3	7908.28	7545.58	10292	9654.74	11017.9	9847.22	7182.54	6189.12	10072.4	10113.4	10892.5	10204.4	8700.84	8889.32	10308.9	10392.3	11838.1	11662.6	8719.98	7579.9	11524.4	10597.7	13123.8	11215.1		8532.41	7927.26	10925.2	10892.9	12283.5	11127.1
229	CG32112	461.632	456.774	527.488	544.425	615.829	546.189	370.313	365.496	491.737	481.695	413.455	447.423	395.067	367.304	560.95	580.677	536.544	537.02	415.634	418.409	450.113	476.466	443.507	511.353	425.507	339.604	581.009	478.723	557.547	513.251		413.631	389.518	522.259	523.638	513.376	511.047
230	CG1812	1440.82	1325.68	2001.21	1833.16	2091.28	1838	1674.5	1502.35	2371.67	2086.57	2104.53	2383.64	1824.44	1416.87	2479.19	2184.94	2411.08	2177.56	1101.77	1223.47	1484.93	1559.25	1770.77	1937.48	1348.41	1069.43	1908.27	1700.33	1957.54	1726.67		1477.99	1307.56	2049.05	1958.42	2067.04	2012.67
231	inaE	2132.72	2248.58	2518.69	2693.41	2977.57	2670.89	1889.35	1716.19	2313.38	2087.34	2284.45	2270.03	1741.22	1639.78	2328.28	2463.54	2588.43	2456.6	2066.15	1937.94	2206	2249.41	2378.02	2436.26	1971.13	1846.2	2364.78	2306.28	2629.46	2373.14		1960.11	1877.74	2346.23	2335.96	2571.59	2441.38
232	Gr63a	0	1.03812	3.74992	9.93879	88.8826	98.586	0	5.45516	9.03023	6.94752	29.0782	57.2012	0.914507	2.7074	4.74577	6.12313	37.0417	56.861	1.7175	0.933949	6.23919	4.08984	82.412	70.2063	0	0.920337	7.54557	11.8603	128.665	128.054		0.526401	2.21099	6.26213	7.08337	73.2158	82.1818
233	CG32815	70.1769	72.6687	38.7491	37.5466	35.553	56.6586	78.8129	80.7364	54.1814	47.0888	58.1563	37.6117	74.9896	90.2467	38.9153	56.1287	49.389	45.2782	78.1461	79.3856	69.5224	66.4598	62.8934	60.7756	78.6897	89.2727	59.61	60.3795	54.1209	52.6676		76.163	82.462	52.1956	50.5366	52.0225	50.5983
234	CanB	76.7559	102.774	52.4988	62.9457	45.711	66.8571	90.6888	88.3736	61.5697	60.2119	59.9737	61.9027	73.1606	99.2714	49.356	81.6418	52.7564	64.2318	111.637	90.593	86.4573	73.6171	72.6527	63.9191	115.606	107.679	66.401	62.5359	56.1632	78.485		93.5697	97.7383	63.2566	65.0744	57.4514	67.0792
235	CG15141	1478.1	1396.28	1717.46	1807.76	1950.34	1496.92	1012.69	1068.12	1457.97	1281.43	1335.78	1459.81	1186.12	998.128	1699.94	1471.59	1606.26	1426.79	1025.35	1032.95	1268.34	1357.83	1453.05	1424.03	1121.08	926.78	1529.49	1437.25	1653.24	1375.55		1164.67	1084.45	1534.64	1517.39	1599.73	1436.62
236	Kank	667.777	657.132	432.491	480.375	373.307	505.395	762.218	812.819	551.665	603.662	660.619	524.214	710.572	759.877	587.526	521.487	515.217	533.861	900.828	756.499	631.941	630.857	672.309	558.507	731.523	803.455	537.245	609.186	542.23	660.926		754.583	757.956	548.173	568.15	552.736	556.581
237	Gr89a	2.19303	2.07625	8.74981	12.1474	8.88826	10.1985	6.47777	3.2731	9.03023	6.94752	9.99562	10.1865	7.31606	13.537	25.6272	16.3284	16.8371	9.47683	2.57625	2.80185	16.9349	17.3818	9.75932	12.5743	0	3.68135	11.3184	24.7987	15.3172	27.8828		3.71262	5.07391	14.3321	14.5951	12.1595	14.0638
238	asRNA:CR45829	1.09651	0	14.9997	16.5647	8.88826	5.66586	0	0	10.6721	11.5792	14.5391	11.7537	0	1.80493	0.949154	10.2052	0	1.05298	0	0.933949	2.67394	4.08984	20.603	5.23927	0	0	0.754557	1.07821	9.19034	2.06539		0.219303	0.547777	6.00988	6.5043	10.6441	5.15544
239	scrib	4461.71	3365.6	4912.39	5601.06	5647.85	4837.51	3885.58	3323.28	4432.2	4369.22	4583.45	4113.78	3328.81	2646.03	4512.28	4280.07	4286.74	4296.16	4023.24	3819.85	5597.44	5488.56	5637.63	5407.98	3678.01	4331.11	5622.96	6285.94	6339.29	5918.39		3875.47	3497.17	5015.45	5140.59	5298.99	4914.76
240	CCDC53	154.608	146.375	112.498	124.787	139.673	117.85	132.794	129.833	103.437	93.4056	119.039	93.2458	168.269	176.884	141.424	104.093	120.105	106.351	135.682	129.819	105.175	88.9539	100.846	107.929	140.864	144.493	110.92	115.368	122.538	114.629		146.444	145.481	114.691	115.142	120.44	108.001
241	pico	4353.16	2615.03	4954.89	5557.99	5806.57	4580.28	5454.28	4953.29	8678.05	8348.6	8613.5	8979.8	4968.52	3731.7	8666.73	7443.69	7308.45	7285.58	3505.41	3740.46	4618.78	5093.89	6472.6	6417.06	3180.62	3084.05	5984.39	5574.32	6034.99	5366.93		4292.4	3624.91	6580.57	6635.3	6847.22	6525.93
242	kek1	197.372	230.463	158.747	150.186	165.068	180.174	201.891	197.477	89.4813	100.353	130.852	94.0294	147.236	124.54	77.8306	102.052	103.268	71.6027	287.681	256.836	158.654	155.414	162.655	123.647	265.213	273.34	104.883	117.524	168.49	146.643		219.879	216.531	117.919	118.381	146.066	123.219
243	Magi	1486.87	1106.64	1562.47	1532.78	1650.68	1389.27	1430.51	1376.88	1721.49	1726.07	1678.36	1832.79	1389.14	1079.35	1628.75	1488.94	1529.94	1471.01	1265.8	1333.68	1393.12	1385.43	1600.53	1661.9	1233.78	1138.46	1632.86	1615.15	1699.19	1549.05		1361.22	1207	1587.74	1582.72	1631.74	1580.8
244	pns	3082.3	2708.46	3226.18	3564.71	3776.24	3039.17	2798.4	2414.45	3160.58	2902.52	3063.2	2959.57	2497.52	2016.11	3159.73	2915.63	3031.81	2923.08	2291.14	2476.83	2683.74	2905.83	3301.9	3366.76	2359.72	2270.47	3215.92	3224.91	3706.77	3081.57		2605.82	2377.27	3089.23	3105.33	3375.98	3074.03
245	CG12911	8.77211	18.6862	2.49995	3.31293	3.80925	2.26634	14.0352	22.9117	10.6721	10.0353	3.63477	4.70147	12.8031	17.1469	6.64408	1.02052	2.24495	4.21192	13.74	8.40554	2.67394	6.13475	1.08437	0	15.5436	18.4067	3.77279	6.46923	3.06345	1.0327		12.9788	17.1114	5.25257	5.28781	2.76736	2.44249
246	kek5	1242.35	887.596	1473.72	1666.4	1729.4	1486.72	806.482	734.265	1178.03	1214.27	1291.25	1284.28	683.137	458.453	1127.6	1135.84	1084.31	1037.19	977.256	1027.34	1408.27	1487.68	1568	1463.85	959.82	1046.42	1527.22	1613	1868.7	1518.06		933.809	830.816	1342.97	1388.75	1508.33	1358.02
247	Kap3	2202.9	2077.29	2512.44	2475.86	2988.99	2500.91	2005.95	1944.22	2585.93	2288.82	2420.76	2372.67	2156.41	1897.89	2639.6	2622.74	2713.03	2595.6	1792.21	1848.28	1871.76	2168.64	2299.95	2432.07	1956.56	1694.34	2432.69	2372.05	2687.66	2280.2		2022.8	1892.4	2408.48	2341.75	2622.08	2436.29
248	CG40006	640.364	616.645	816.232	682.464	825.338	747.893	574.362	562.973	803.69	768.859	845.084	943.428	544.132	478.307	764.069	759.269	878.899	653.901	547.882	592.124	631.049	690.16	684.237	715.685	607.173	475.814	690.42	602.717	756.671	642.338		582.783	545.173	741.092	707.372	798.046	740.649
249	put	1595.43	1500.09	3253.68	3336.12	3995.91	3187.61	739.545	821.547	1217.44	1245.15	1349.41	1298.39	753.554	721.974	1537.63	1480.78	1635.45	1620.54	1167.9	1019.87	2486.76	2683.96	2533.09	2338.81	1085.14	1197.36	2553.42	2644.84	3520.92	2547.66		1068.31	1052.17	2209.79	2231.82	2606.95	2198.6
250	C1GalTA	1449.59	1321.53	1618.71	1602.35	1748.45	1519.58	1093.66	1152.13	1445.66	1396.45	1477.53	1404.96	968.463	995.421	1491.12	1430.77	1531.06	1340.44	1136.98	1117.94	1279.03	1407.93	1396.67	1362.21	988.964	1074.03	1361.22	1307.86	1366.3	1176.24		1127.53	1132.21	1439.15	1426.04	1504	1360.69
251	CG2964	0	1.03812	18.7496	20.9819	6.34875	5.66586	0	2.18206	2.46279	2.31584	2.72608	0.783578	0.914507	0.902467	0.949154	4.08209	2.24495	1.05298	0	0	16.9349	10.2246	11.9281	7.33498	0.971477	2.76101	3.01823	5.39103	10.2115	7.22888		0.377197	1.37673	8.42294	8.84001	6.69187	4.41326
252	Cf2	1455.07	1238.48	1788.71	2030.83	2119.21	1755.28	973.825	952.471	1250.28	1472.87	1476.63	1480.96	1009.62	777.024	1419.93	1327.7	1426.67	1270.95	1218.56	1235.61	1536.62	1713.64	1753.42	1655.61	1191.03	1235.09	1846.4	1822.17	2062.72	1686.39		1169.62	1087.74	1568.39	1661.33	1767.73	1569.84
253	sxe2	30.7024	28.0293	77.4983	60.7371	49.5203	73.6562	36.7074	42.5503	79.6302	87.23	83.5997	76.0071	35.6658	48.7332	84.4747	95.9291	80.8183	103.192	72.9936	46.6974	85.566	81.7967	90.0026	93.2591	69.9464	79.149	86.7741	91.6475	73.5227	74.3542		49.2031	49.0319	82.7887	80.9564	75.4927	84.0937
254	hts	6047.27	5821.8	7327.34	7564.53	7886.42	7324.82	7161.18	6933.51	8757.68	8406.5	8748.89	8710.25	7345.32	6238.75	9925.3	8995.9	8955.12	8932.44	5515.74	5896.95	6642.06	6813.67	7642.63	7775.08	5546.16	5363.73	7428.61	7359.83	7831.19	7118.38		6323.14	6050.95	8016.2	7993.4	8212.85	7972.2
255	CG32506	72.3699	72.6687	46.249	45.2767	50.79	58.9249	128.476	108.012	73.8837	76.4227	73.6041	76.7906	64.0155	120.028	65.4916	54.0877	58.3688	49.4901	124.519	102.734	57.044	59.3026	50.9653	62.8713	66.0605	80.9897	52.0644	46.3628	52.0786	52.6676		91.088	96.8866	58.9465	59.2599	57.1614	60.1489
256	CG43693	2733.61	2574.55	2667.44	2279.3	2309.68	2500.91	3155.75	3206.54	2341.29	2279.56	2690.64	2346.82	2722.49	2910.46	2067.26	2379.86	2357.2	2298.66	3206.57	3265.09	2771.98	2816.87	3021.05	2719.18	3023.24	3133.75	2301.4	2277.17	2246.53	2645.77		2968.33	3018.08	2429.87	2339.9	2525.02	2502.27
257	CG16885	93.2036	104.85	8.74981	22.0862	13.9673	11.3317	25.9111	41.4592	5.74651	22.3865	10.9043	10.9701	11.8886	6.31727	10.4407	14.2873	7.85734	8.42385	103.909	17.745	18.7176	14.3144	13.0124	13.6221	66.0605	40.4948	24.1458	9.70385	12.2538	9.29427		60.1945	42.1734	13.5601	19.5554	11.599	10.7284
258	CG34208	119.52	164.024	111.248	120.37	83.8036	130.315	195.413	178.929	132.991	156.705	160.839	144.962	223.14	237.349	152.814	139.812	142.555	165.318	269.647	244.695	156.871	134.965	143.137	140.413	191.381	231.005	140.348	147.714	122.538	129.087		199.82	211.2	138.854	145.421	130.574	142.019
259	lin	2089.95	1868.62	2292.45	2596.23	2903.92	2242.55	1757.64	1577.63	2039.19	1896.67	1992.76	1790.48	1810.72	1344.68	2145.09	2001.24	2184.34	2070.16	1553.48	1530.74	1864.63	2028.56	2141.63	2269.65	1598.08	1506.59	2327.81	2368.82	2435.44	2080.88		1761.97	1565.65	2133.83	2166.09	2331.62	2090.74
260	CG4133	32.8954	43.6012	18.7496	24.2948	16.5068	32.862	50.7425	44.7323	22.986	28.562	17.2652	23.5073	36.5803	54.148	20.8814	23.472	16.8371	20.0066	45.5137	37.358	38.3264	34.7636	30.3623	34.5792	36.9161	47.8575	27.1641	19.4077	20.423	34.079		40.5296	45.5394	25.6215	27.8457	20.2789	29.0068
261	fzr	1144.76	1075.5	2521.19	2476.97	2815.04	2430.65	581.92	548.789	925.188	995.811	1060.44	1040.59	552.362	401.598	871.324	855.198	1155.03	924.517	846.726	770.508	1870.86	2024.47	2041.87	1718.48	806.326	833.826	2060.7	2289.03	2465.05	1898.1		786.419	726.043	1649.85	1655.13	1907.49	1602.47
262	Cpr50Cb	8.77211	15.5719	3.74992	2.20862	2.5395	1.13317	9.71666	20.7296	4.92558	5.40363	3.63477	1.56716	8.23057	12.6345	4.74577	0	1.12248	3.15894	12.0225	5.60369	2.67394	1.02246	1.08437	3.14356	4.85739	5.52202	0.754557	2.15641	0	5.16349		8.71984	12.0123	3.36995	3.1573	1.67622	2.83326
263	trr	2016.49	1182.42	1922.46	2221.87	2564.9	1861.8	2045.9	1728.19	2233.75	2079.62	2144.51	2069.43	1747.62	1261.65	2203.94	2102.28	2059.74	2073.32	1506.25	1519.53	1905.63	1786.24	2507.06	2525.33	1496.08	1478.98	2186.71	2018.4	2529.39	2346.29		1762.47	1434.16	2090.5	2119.55	2361.12	2175.23
264	CG13607	911.203	1090.03	798.732	1020.38	703.442	1022.12	1277.2	1523.08	1024.52	1089.99	1124.96	1037.46	1324.21	1675.88	881.764	1137.88	1055.13	1091.94	1454.72	1290.72	976.879	1035.75	1001.96	1117.01	1537.85	1389.71	1013.37	1122.41	1117.14	1068.84		1301.04	1393.88	939.053	996.477	1000.52	1067.47
265	snoRNA:Or-aca5	3.28954	8.30499	2.49995	1.10431	3.80925	2.26634	8.63703	8.72826	0.82093	3.08779	0.908693	3.13431	4.57254	8.1222	4.74577	0	0	4.21192	3.435	10.2734	0.891313	1.02246	1.08437	1.04785	8.7433	5.52202	0	2.15641	0	3.09809		5.73548	8.19018	1.79159	1.96584	1.16046	2.75171
266	tay	1862.98	1205.26	3012.43	3453.18	4039.08	3101.49	985.701	801.909	1330.73	1871.97	1598.39	2014.58	610.891	454.843	1538.58	1225.65	1409.83	1108.79	1327.63	1267.37	2994.81	2931.39	3379.98	2985.34	1078.34	1284.79	3164.61	3313.33	4246.96	3212.72		1173.11	1002.83	2408.23	2604.63	2934.85	2484.58
267	Dmtn	2536.24	2243.39	2901.19	3234.53	2620.77	3022.17	2220.8	2257.35	2557.2	2712.62	2697	2825.58	2059.47	1994.45	2436.48	2596.21	2710.78	2480.82	2711.93	2583.3	3019.77	3064.31	3043.82	2962.29	2409.26	2312.81	3171.4	3268.04	3233.98	3073.31		2387.54	2278.26	2817.21	2914.96	2861.27	2872.83
268	CG13685	19.7372	31.1437	6.24986	9.93879	10.158	35.1283	28.0703	33.822	14.7767	19.2987	29.9869	21.9402	33.8368	34.2937	18.0339	25.5131	30.3069	18.9537	44.6549	44.8295	18.7176	26.5839	27.1092	24.1007	35.9447	57.0609	23.3913	24.7987	19.4018	19.6212		32.4488	40.23	16.2339	17.876	23.3926	23.9488
269	CG12523	9.86862	14.5337	0	1.10431	1.26975	0	6.47777	16.3655	1.64186	1.54389	0	1.56716	5.48704	5.4148	0.949154	3.06157	0	0	12.8812	2.80185	0.891313	6.13475	0	0	5.82886	4.60169	0	0	0	0		8.10871	8.74351	0.696465	0.897734	0.25395	0.313431
270	RNaseMRP:RNA	15.3512	16.61	42.4991	36.4422	90.1523	52.1259	22.6722	21.8206	68.1372	50.9485	81.7823	98.7308	22.8627	28.8789	43.6611	55.1082	77.4509	106.351	6.01124	20.5469	18.7176	30.6738	56.3872	74.3977	8.7433	5.52202	21.1276	24.7987	51.0574	54.733		15.1281	18.6757	38.8285	34.1794	71.366	77.2677
271	CG2186	1724.82	1030.86	2043.71	2361.02	1852.57	1870.87	2352.51	2018.41	3656.42	3669.84	3546.63	4166.28	2286.27	1572.1	4261.7	3237.1	3142.93	3092.61	1421.23	1667.1	2083.89	2246.34	2592.73	2830.26	1305.67	1288.47	2613.03	2466.93	2577.38	2266.77		1818.1	1515.39	2931.75	2997.89	2742.45	2845.36
272	LysD	8.77211	9.34311	3.74992	2.20862	5.079	7.9322	36.7074	28.3668	17.2395	10.0353	13.6304	9.40294	25.6062	70.3924	14.2373	11.2257	14.5922	10.5298	32.6325	55.103	15.1523	16.3593	16.2655	18.8614	40.8021	61.6626	15.8457	17.2513	10.2115	23.752		28.904	44.9736	13.245	11.4959	11.9557	14.0957
273	CG43313	1970.43	1748.2	2241.2	2436.11	2571.25	2236.88	2078.28	2071.87	2928.26	2464.83	2888.73	2777	1908.58	1729.13	2761.09	2780.92	2968.95	2728.27	1580.1	1744.62	1826.3	2030.6	2229.46	2470.84	1627.22	1477.14	2240.28	2062.61	2458.93	2031.32		1832.92	1754.19	2399.43	2345.72	2623.46	2448.86
274	lncRNA:CR42491	224.785	180.634	157.497	132.517	114.278	149.579	489.072	438.595	274.191	271.725	234.443	235.857	342.94	415.135	164.204	213.289	158.269	171.636	304.856	436.154	193.415	203.469	195.186	194.901	281.728	281.623	177.321	161.731	121.517	147.676		328.676	350.428	193.325	187.836	164.739	179.93
275	CG13255	191.89	262.645	151.247	212.028	139.673	224.368	261.27	246.573	201.949	205.338	211.725	228.805	285.326	390.768	224	220.433	235.72	224.285	317.737	311.939	254.915	183.02	193.018	180.231	326.416	291.747	216.558	170.357	210.357	207.572		276.528	300.735	209.734	222.568	198.098	213.052
276	CG14961	19.7372	23.8768	63.7486	78.406	97.7708	135.981	8.63703	12.0014	10.6721	33.9657	29.0782	22.7238	10.9741	7.21974	15.1865	16.3284	25.817	29.4835	17.175	14.9432	141.719	141.099	153.98	105.833	22.344	22.0881	80.7376	125.072	235.885	273.665		15.7735	16.0258	62.4127	70.0029	108.506	113.537
277	CG9389	1.09651	0	11.2498	17.669	11.4278	14.7312	1.07963	1.09103	4.92558	6.94752	5.45216	3.91789	0.914507	1.80493	0.949154	2.04104	4.48991	9.47683	0.858749	0	9.80444	8.17967	7.59058	6.28713	0	5.52202	5.2819	4.31282	4.08459	3.09809		0.78988	1.6836	6.44216	8.1304	6.609	7.50223
278	CG11141	1234.67	1178.27	1547.47	1723.83	1752.26	1427.8	1538.47	1356.15	2069.56	1831.06	2039.11	1979.32	1434.86	1193.06	2276.07	1951.24	2175.36	1997.5	961.799	1105.8	1193.47	1345.56	1506.19	1640.94	1157.03	966.354	1657.76	1601.14	1625.67	1454.04		1265.37	1159.93	1748.87	1736.44	1819.72	1699.92
279	snsl	30.7024	41.5249	22.4995	11.0431	13.9673	12.4649	33.4685	50.1875	14.7767	13.1231	14.5391	18.0223	18.2901	20.7567	7.59323	5.10261	8.97981	5.2649	30.0562	14.0092	10.6958	18.4043	10.8437	9.43069	29.1443	17.4864	6.79101	12.9385	4.08459	9.29427		28.3323	28.793	12.4712	9.84924	10.4829	10.8954
280	dco	9058.3	7723.64	9706.04	10149.7	10546.6	8966.79	8108.01	8471.86	11202.4	11529.8	10628.1	13075.6	9426.74	6553.72	13677.3	10625.7	11316.8	10324.5	6452.64	7123.23	7860.49	8553.89	9236.66	10107.6	6814.91	6088.95	10137.5	9303.84	10351.4	8455.72		7972.12	7192.28	10516.7	10671	10415.9	10186
281	Vha100-2	7569.23	7381.06	8639.81	8379.51	8522.57	8344.68	8605.72	8047.45	9427.56	8797.88	9064.21	8562.94	7955.3	7486.87	9288.42	8371.34	8866.44	8842.93	7824.92	7154.05	8200.97	8322.82	8880.98	8448.85	7873.82	7320.36	7941.71	8195.44	8291.73	8471.22		7965.8	7477.96	8699.69	8521.7	8725.19	8534.12
282	Obp83g	27.4128	53.9824	14.9997	2.20862	10.158	7.9322	31.3092	73.0992	3.28372	10.0353	2.72608	3.13431	21.9482	16.2444	3.79662	4.08209	0	3.15894	25.7625	7.47159	8.91313	14.3144	0	1.04785	16.5151	15.6457	3.01823	5.39103	3.06345	0		24.5896	33.2887	6.80227	5.59438	3.18951	3.05466
283	CG8272	595.407	545.015	839.982	869.092	963.741	781.889	690.962	725.536	1313.49	1129.36	1202.2	1294.47	768.186	647.971	1546.17	1333.82	1259.42	1303.59	427.657	523.945	598.962	688.115	837.133	945.165	521.683	414.152	853.404	746.118	809.771	720.823		600.779	571.324	1030.4	999.398	1014.45	1009.19
284	Bx	640.364	546.053	737.484	725.532	789.785	744.494	721.192	600.068	959.667	1050.62	860.532	1225.52	759.956	523.431	1115.26	924.593	1001.25	924.517	481.758	513.672	612.332	697.317	844.724	825.71	599.402	472.133	802.094	783.856	846.532	691.907		640.534	531.071	845.367	861.167	868.564	882.429
285	hng2	416.675	402.792	561.238	530.069	664.08	521.259	389.746	370.951	516.365	547.31	526.133	684.847	402.383	328.498	671.052	622.519	680.221	537.02	291.975	322.212	369.895	385.467	443.507	555.363	374.019	276.101	484.426	420.5	461.559	447.158		374.96	340.111	520.595	520.55	555.1	549.129
286	exu	8597.76	7552.35	14608.4	12684.1	15165.9	12095.5	10967.9	12610.1	19995.4	17369.6	17183.4	17038.9	11457.9	10210.5	23756.4	18385.7	19073.1	19511.7	5700.37	6900.95	9590.52	10465.9	12712.1	13371.7	6843.09	4983.63	13007.1	11284.5	12058.7	9960.36		8713.41	8451.52	16191.6	15281.5	15238.6	14395.6
287	Pc	619.53	582.387	1353.72	1285.42	1560.52	1312.21	207.289	247.664	495.842	467.028	570.659	488.169	249.66	185.006	443.255	536.795	633.077	482.265	401.036	348.363	930.53	1022.46	934.726	819.422	469.224	444.523	1005.82	1109.47	1380.59	929.427		389.348	361.589	845.834	826.411	1015.92	806.299
288	GstE3	509.879	560.587	472.49	453.872	455.841	488.397	752.501	846.641	508.976	498.678	626.998	655.855	554.191	635.337	349.289	373.511	438.888	362.225	618.299	753.697	441.2	480.556	465.194	484.109	539.17	469.372	365.206	334.244	374.762	476.073		594.808	653.127	427.432	421.649	472.337	493.332
289	ssh	4422.24	4110.97	4646.15	4936.27	4607.93	4219.93	4513.93	4471.05	4720.35	4885.65	4511.66	4529.86	4958.46	3837.29	5506.99	4540.3	4520.21	4797.38	3970.85	4273.75	4675.83	4791.24	4822.19	5086.29	4100.61	3914.19	5234.36	5304.77	4975.04	4570.72		4393.22	4121.45	4956.73	5047.82	4687.4	4640.84
290	y	16.4477	20.7625	0	6.62586	5.079	3.39952	4.31851	12.0014	1.64186	11.5792	1.81739	3.13431	6.40155	6.31727	2.84746	2.04104	2.24495	2.10596	14.5987	10.2734	1.78263	3.06738	1.08437	2.09571	12.6292	11.044	3.01823	2.15641	2.0423	1.0327		10.8791	12.0797	1.85804	5.17068	2.4536	2.35364
291	CG2990	1362.97	1292.46	1779.96	1815.49	2175.08	1764.35	698.52	843.368	1104.97	1018.97	1054.08	930.107	852.321	721.071	1355.39	1305.25	1513.1	1403.62	751.405	734.084	1283.49	1410.99	1430.28	1535.11	811.184	744.553	1463.84	1457.73	1822.75	1453		895.279	867.108	1397.53	1387.44	1599.06	1417.24
292	CG7131	19.7372	10.3812	4.99989	4.41724	7.61851	5.66586	22.6722	16.3655	1.64186	3.08779	4.54346	4.70147	9.14507	13.537	1.89831	5.10261	6.73486	9.47683	12.0225	10.2734	13.3697	3.06738	11.9281	5.23927	9.71477	11.044	5.2819	5.39103	12.2538	19.6212		14.6584	12.3202	5.43833	5.61098	8.61573	8.94094
293	mip120	2286.23	2132.31	2471.2	2736.48	3151.52	2514.51	2344.95	2065.32	3016.1	2622.3	2698.82	2890.62	2371.32	2085.6	3305.9	2914.61	3211.41	2940.98	1909	2171.43	2079.43	2300.53	2479.95	2767.38	2157.65	1733.92	2650	2549.96	2765.27	2448.53		2213.83	2037.72	2704.53	2678.82	2861.39	2712.4
294	Dhap-at	1209.45	1028.78	1289.97	1368.24	1603.7	1314.48	1151.96	1047.39	1498.2	1432.73	1514.79	1673.72	1072.72	907.882	1425.63	1485.88	1617.49	1353.08	1023.63	1102.06	994.705	1152.31	1262.21	1344.4	1039.48	947.947	1343.87	1232.39	1323.41	1264.02		1099.45	1006.81	1310.47	1313.03	1464.32	1389.94
295	Atg4b	1146.95	1024.63	1579.97	1555.97	1824.63	1589.84	1466.14	1379.06	2284.65	2196.19	2116.34	2474.54	1392.79	1276.99	2577.9	2298.22	2409.96	2175.46	917.144	1034.82	1237.14	1373.16	1581.01	1651.42	1006.45	795.171	1592.12	1401.67	1446.97	1360.06		1185.9	1102.13	1854.35	1831.86	1875.78	1850.26
296	Nrk	71.2734	56.0587	46.249	46.381	31.7438	43.0605	88.5295	88.3736	58.286	55.5802	47.252	53.2833	78.6476	109.199	56.9492	41.8414	33.6743	42.1192	78.1461	77.5178	46.3483	52.1454	52.0497	45.0578	53.4313	60.7423	43.0098	62.5359	44.9305	33.0463		74.0056	78.3782	50.1684	49.6537	41.9301	43.3134
297	Patsas	92.1071	114.194	162.496	209.819	214.588	192.639	156.546	177.838	325.088	348.148	278.969	347.909	181.072	171.469	446.102	331.67	305.314	340.113	102.191	109.272	162.219	149.279	190.849	216.906	134.064	107.679	200.712	191.921	161.341	173.493		133.196	136.09	259.324	273.4	230.212	254.212
298	Mhcl	1901.35	1455.45	2054.95	2287.03	1992.24	2036.31	1580.58	1327.79	1814.25	1795.55	1831.02	1537.38	1332.44	1123.57	1843.26	1593.04	1795.96	1857.46	1580.96	1532.61	2178.37	2148.19	2540.68	2227.74	1463.05	1629.92	2098.42	2314.91	2632.52	2430.97		1571.67	1413.87	1997.85	2040.52	2158.48	2017.97
299	baz	1536.22	1207.34	1818.71	2182.12	2149.69	1847.07	2213.24	1781.66	3011.17	2907.92	2986.87	3023.04	1777.8	1386.19	2798.11	2675.81	2753.44	2420.8	1453	1628.81	1733.6	1813.84	2421.4	2464.55	1453.33	1434.81	2106.72	1843.73	2499.77	2222.36		1686.72	1487.76	2293.66	2345.69	2562.23	2395.57
300	CG30172	24.1233	21.8006	14.9997	12.1474	11.4278	19.2639	45.3444	54.5516	31.1953	20.0706	27.2608	24.2909	46.6399	63.1727	20.8814	26.5336	17.9596	24.2186	36.0675	35.4901	19.6089	22.4941	11.9281	16.7657	36.9161	34.9728	24.1458	15.0949	8.16919	23.752		37.8182	41.9976	22.1662	19.3708	15.3491	21.6582
301	Larp4B	5871.83	3633.43	6216.11	6793.72	8327.03	6309.5	2781.12	2457	3983.97	4726.63	4141.82	4941.24	2675.85	1637.08	4622.38	3974.93	4066.73	3647.53	3119.83	3170.76	5556.44	5877.1	6115.84	5533.72	3030.04	3437.46	6004.01	6649.29	8713.46	6175.53		3495.73	2867.15	5276.58	5540.64	6272.98	5321.5
302	CG34449	2020.87	1405.62	1929.96	2121.38	2121.75	1813.07	1705.81	1585.27	1879.93	1932.18	1901.89	2168.16	1691.84	1174.11	1920.14	1651.2	1694.94	1611.06	1502.81	1584.91	1899.39	1949.83	2042.95	2076.85	1597.11	1479.9	2276.5	2153.18	2177.09	1978.65		1703.69	1445.96	1981.18	2029.92	1987.73	1929.56
303	CG42255	21.9303	21.8006	64.9986	83.9276	58.4085	62.3245	16.1944	22.9117	48.4349	69.4752	48.1607	68.9549	30.1787	34.2937	41.7628	80.6213	48.2665	58.9669	54.1012	64.4425	106.066	115.538	61.809	68.1106	46.6309	68.105	86.0195	69.0052	93.9457	105.335		33.8071	42.3107	69.4564	77.4503	62.1181	72.7384
304	CG33299	0	0	3.74992	5.52155	2.5395	1.13317	1.07963	0	1.64186	0.771947	0	1.56716	0	0	0	2.04104	2.24495	0	0	0	4.45656	2.04492	3.25311	1.04785	0	0	1.50911	4.31282	4.08459	2.06539		0.215926	0	2.27149	2.45184	2.42443	1.16272
305	Obp83b	131.582	149.49	66.2485	82.8233	78.7246	94.0533	225.642	268.394	123.96	131.231	126.308	129.29	257.891	326.693	158.509	173.489	94.288	167.424	182.055	198.931	132.806	128.83	123.618	123.647	164.18	149.095	113.184	108.899	101.094	100.172		192.27	218.521	118.941	123.71	104.807	122.917
306	Syt14	17.5442	34.2581	16.2496	22.0862	24.1253	20.3971	32.3889	26.1848	15.5977	24.7023	28.1695	12.5372	25.6062	31.5863	16.1356	12.2463	21.3271	24.2186	38.6437	41.0937	24.0654	15.3369	14.0968	23.0528	42.745	40.4948	21.8822	18.3295	35.7402	26.8501		31.3856	34.7236	18.7861	21.7743	24.6918	21.4112
307	zld	4651.41	2374.19	4727.4	6276.9	6266.22	4843.18	1712.29	1255.78	2561.3	3262.25	3026.85	3293.38	1278.48	762.585	2448.82	2648.26	2583.94	2194.41	2079.03	1968.76	4788.13	5214.54	4925.2	4704.87	1933.24	2216.17	5481.1	5976.49	7132.72	4838.19		2330.89	1715.5	4001.35	4451.44	4786.99	3974.8
308	CanA-14F	3821.35	3152.78	3878.66	4100.3	4072.09	3552.49	3812.17	3566.58	4616.91	4824.67	4815.16	5013.33	3329.72	2680.33	4338.58	4404.57	4886.14	4055.03	3124.13	3506.98	3509.99	3703.35	3902.64	4039.48	3087.36	2870.53	4142.52	3955.94	4469.57	3601.02		3434.94	3155.44	4097.33	4183.21	4429.12	4052.27
309	Pvf1	1050.46	909.396	1282.47	1285.42	1251.97	1153.57	1190.83	1121.58	1516.26	1390.28	1643.82	1844.54	1018.76	898.857	1511.05	1417.51	1507.49	1242.52	947.2	1102.99	1087.4	1135.95	1267.63	1349.64	974.392	806.216	1339.34	1194.65	1177.38	1181.41		1036.33	967.809	1347.3	1322.7	1369.66	1354.33
310	snoRNA:Me28S-A771	7.67559	3.11437	1.24997	0	1.26975	1.13317	1.07963	3.2731	0	0	0.908693	0	0	1.80493	0	0	0	0	2.57625	8.40554	0	0	0	1.04785	6.80034	6.44236	1.50911	0	3.06345	0		3.62636	4.60806	0.551817	0.301823	1.04838	0.436205
311	List	229.171	278.217	128.747	132.517	101.58	188.107	283.942	321.854	234.786	223.865	217.178	206.081	372.204	390.768	228.746	217.371	202.046	266.404	311.726	277.383	217.48	162.571	148.559	188.614	207.896	291.747	188.639	169.278	168.49	248.88		280.988	311.994	199.68	198.249	167.57	219.617
312	Task7	17.5442	37.3725	18.7496	9.93879	8.88826	18.1307	23.7518	26.1848	18.0605	12.3511	14.5391	18.8059	18.2901	36.0987	15.1865	18.3694	11.2248	13.6888	29.1975	31.7543	19.6089	17.3818	8.67495	14.67	32.0588	24.8491	15.0911	18.3295	19.4018	21.6866		24.1685	31.2519	17.3393	14.4353	12.5458	17.3964
313	retinin	153.512	201.396	589.987	562.094	265.378	418.14	136.033	116.74	838.99	791.245	842.358	928.54	149.979	197.64	899.798	1004.19	837.368	872.921	548.74	591.19	846.747	884.427	1025.81	895.916	520.712	599.14	543.281	663.097	692.339	764.196		301.795	341.221	743.761	728.633	732.651	775.943
314	CycE	7572.52	7421.55	8972.3	9914.5	11310.9	8813.81	7574.67	7098.26	10578.5	9631.58	9729.37	10044.7	8584.48	6597.03	11816	10828.8	11775.9	10261.3	5164.52	5794.22	6752.58	7175.62	7882.28	8936.11	5984.3	4956.02	8689.48	8074.68	9574.29	7676.04		6976.1	6373.41	9361.78	9360.83	10054.6	9146.39
315	CG13046	10.9651	13.4956	4.99989	1.10431	0	1.13317	11.8759	16.3655	0.82093	3.85973	0.908693	2.35073	3.65803	4.51233	1.89831	1.02052	1.12248	2.10596	13.74	3.7358	0.891313	3.06738	0	0	6.80034	1.84067	0.754557	2.15641	0	0		9.40788	7.98998	1.873	1.70164	0.406234	1.11797
316	Hr39	1152.44	1155.43	1507.47	1448.86	1737.02	1467.46	757.899	873.917	1077.88	1035.95	1120.42	1062.53	808.424	667.826	1195.93	1148.09	1175.23	1102.47	953.211	1024.54	1146.23	1275.01	1317.51	1266.86	953.019	847.631	1348.39	1310.02	1461.26	1277.45		924.998	913.869	1255.18	1235.07	1362.29	1235.35
317	Brd	6.57908	22.8387	0	1.10431	0	0	0	1.09103	0	0	0.908693	0	4.57254	2.7074	0	0	0	0	9.44624	7.47159	1.78263	2.04492	0	0	34.0017	34.9728	2.26367	0	0	4.13079		10.9199	13.8163	0.809259	1.03012	0.181739	0.826158
318	CG4341	92.1071	80.9736	46.249	53.0069	39.3623	57.7918	154.387	135.288	71.4209	106.529	89.9606	90.895	127.117	156.127	70.2374	79.6007	66.2261	96.8743	133.965	111.14	78.4355	87.9315	58.5559	68.1106	79.6612	111.361	67.1556	84.1	55.142	72.2888		117.447	118.978	66.6997	75.0728	61.8494	77.1921
319	salt	1232.48	1317.38	578.737	667.003	452.031	675.37	969.506	1208.86	702.716	725.63	592.468	565.743	1109.3	1653.32	634.035	742.94	569.096	969.795	1528.57	1463.5	1104.34	1242.29	1013.89	1014.32	951.076	1019.73	716.829	742.884	615.753	949.049		1158.19	1332.56	747.331	769.567	648.646	834.856
320	CG12713	439.702	417.326	562.488	630.561	680.586	558.654	455.603	457.142	728.986	643.032	686.972	922.271	552.362	411.525	939.663	775.597	807.061	657.06	311.726	393.192	419.808	454.994	534.594	590.99	406.078	261.376	568.936	514.304	569.801	533.904		433.094	388.112	643.976	640.4	655.803	652.576
321	CG15212	73.4664	86.1643	0	12.1474	3.80925	1.13317	3.23889	10.9103	0.82093	6.17557	0	0.783578	0.914507	0	2.84746	4.08209	1.12248	0	55.8187	9.33949	0	1.02246	0	0	29.1443	22.0881	0.754557	1.07821	0	0		32.5166	25.7004	0.88459	4.385	0.986346	0.38335
322	wdn	2461.67	2077.29	2903.69	3205.81	3664.5	2716.21	2805.95	2637.02	4052.11	3521.62	3834.68	3993.11	3159.62	2490.81	4978.31	4260.68	4254.19	4102.41	1744.12	1937.01	2374.46	2533.65	2854.06	3367.81	1880.78	1633.6	3329.11	3015.74	3074.68	2837.85		2410.43	2155.15	3527.53	3481.86	3536.42	3403.48
323	VGAT	50.4396	68.5162	37.4992	32.025	30.474	52.1259	77.7332	57.8247	55.0023	54.0363	61.7911	40.7461	78.6476	104.686	34.1695	45.9235	50.5114	61.0729	88.4511	90.593	63.2832	51.123	48.7966	50.297	79.6612	80.0693	58.1009	53.9103	27.571	69.1907		74.9866	80.3379	49.611	48.323	43.8288	54.6865
324	Pkd2	10.9651	18.6862	2.49995	2.20862	5.079	6.79903	8.63703	4.36413	1.64186	5.40363	6.36085	6.26862	8.23057	15.3419	4.74577	6.12313	4.48991	1.05298	12.8812	15.8771	5.34788	9.20213	7.59058	6.28713	9.71477	20.2474	3.77279	10.7821	10.2115	7.22888		10.0857	14.9034	3.60165	4.29574	6.74637	5.52733
325	CG8079	601.986	617.684	741.234	753.14	818.989	666.305	472.877	523.695	610.772	585.908	568.842	574.363	518.526	491.844	688.137	638.847	673.486	634.948	490.346	533.285	574.005	625.745	568.209	600.421	550.828	462.93	708.529	656.627	784.242	610.324		526.912	525.888	664.535	661.944	682.754	617.272
326	Exo84	598.696	638.446	707.484	675.838	792.325	676.504	589.477	674.258	729.806	686.261	699.693	641.75	652.958	667.826	846.645	716.407	792.469	801.319	538.436	561.303	696.115	714.699	722.19	740.833	568.314	560.485	700.984	665.253	662.725	698.103		589.576	620.464	736.207	721.169	733.88	711.702
327	KaiR1D	33.9919	50.8681	21.2495	23.1905	16.5068	31.7288	29.15	45.8234	23.807	34.7376	26.3521	30.5595	30.1787	35.1962	18.0339	19.3899	17.9596	18.9537	60.1124	51.3672	33.8699	26.5839	29.278	38.7706	37.8876	55.2202	27.9186	33.4244	25.5287	32.0136		38.2641	47.695	24.9758	27.5501	23.125	30.4053
328	unk	1500.03	1326.72	1816.21	1945.79	2257.62	1783.61	1525.51	1457.62	2515.33	2298.09	2315.35	2715.88	1881.14	1480.95	3047.73	2611.52	2725.37	2482.93	1322.47	1254.29	1368.16	1548	1731.74	1929.1	1379.5	1189.08	1935.44	1699.25	1932.01	1765.91		1521.73	1341.73	2136.58	2119.04	2192.42	2135.49
329	CG13063	50.4396	82.0118	1.24997	9.93879	7.61851	0	5.39814	28.3668	0.82093	11.5792	0	2.35073	4.57254	2.7074	1.89831	4.08209	0	0	48.9487	10.2734	0.891313	0	0	0	38.8591	19.3271	0	1.07821	0	0		29.6436	28.5373	0.972105	4.86152	1.5237	0.470147
330	CG15651	23.0268	31.1437	14.9997	17.669	10.158	15.8644	48.5833	26.1848	30.3744	20.0706	28.1695	21.1566	36.5803	55.0505	18.9831	24.4925	24.6945	26.3245	27.48	26.1506	16.0436	11.2471	31.4467	23.0528	32.0588	34.0525	17.3548	15.0949	13.2749	18.5885		33.5458	34.5164	19.5511	18.0242	21.5487	20.9974
331	da	3772.01	3219.22	4172.41	4239.45	4301.92	3713.4	3087.74	2586.84	3768.07	3679.87	3896.47	4435.05	2652.07	1995.35	3439.73	3588.16	4186.84	2914.65	2985.01	3243.6	3282.7	3627.69	3883.13	3927.36	3139.82	2857.65	4076.12	3974.27	4283.72	3529.76		3127.33	2780.53	3747.81	3743.57	4110.41	3704.05
332	CG31883	2.19303	0	1.24997	2.20862	1.26975	5.66586	1.07963	0	4.10465	3.85973	0.908693	2.35073	0	0.902467	5.69492	3.06157	1.12248	3.15894	0.858749	0	13.3697	9.20213	7.59058	9.43069	0.971477	0.920337	4.52734	3.23462	11.2326	7.22888		1.02058	0.364561	5.78932	5.93206	4.42483	5.56702
333	Gdap1	52.6326	63.3255	56.2488	46.381	39.3623	40.7942	126.317	140.743	60.7488	83.3703	66.3346	65.8206	85.9637	129.955	76.8815	65.3134	55.0014	63.1789	69.5587	124.215	47.2396	35.7861	60.7247	42.962	81.6041	90.1931	50.5553	42.05	44.9305	51.6349		83.2151	109.686	58.3348	60.8855	53.2707	52.8781
334	Sap130	1952.89	1473.1	1944.96	2015.37	2139.53	1730.35	1886.11	1784.93	2092.55	2274.16	2128.16	2322.53	1823.53	1336.55	2026.44	1953.28	1965.46	1859.56	1618.74	1746.48	1783.52	1873.15	2048.37	2202.59	1583.51	1549.85	2170.86	2021.64	2093.35	2022.02		1772.96	1578.18	2003.67	2054.07	2074.97	2027.41
335	CG10469	302.638	285.484	184.996	176.69	163.798	183.574	529.018	425.503	296.356	322.674	292.599	249.961	310.018	374.524	197.424	209.207	184.086	161.106	306.573	386.655	207.676	207.559	187.596	190.71	252.584	266.898	144.12	144.48	104.157	164.199		340.166	347.813	206.114	209.717	186.447	189.91
336	rux	305.927	225.273	444.99	431.785	509.17	414.741	361.676	418.956	664.953	636.084	627.907	756.153	342.94	365.499	882.713	638.847	702.67	693.914	234.438	269.911	327.112	347.636	445.676	475.726	204.982	200.634	451.225	348.26	363.529	328.398		289.993	296.055	554.199	545.784	529.79	533.786
337	blot	4522.02	4566.71	5287.38	5315.05	6284	5172.93	4707.18	4370.67	5769.49	5451.49	5722.04	6537.39	4204.9	3728.99	5896.15	5528.17	6045.66	5254.38	3936.5	4260.67	4191.84	4404.75	4879.66	5418.46	4120.04	3540.54	5284.16	4752.73	5103.7	4507.72		4298.13	4093.52	5285.81	5227.74	5607.01	5378.18
338	Sbat	155.705	173.367	123.747	124.787	120.626	95.1864	274.226	250.937	191.277	182.951	198.095	164.551	276.181	255.398	165.153	141.853	122.35	117.934	182.913	221.346	122.11	134.965	131.209	149.843	182.638	173.023	121.484	122.915	115.39	110.499		214.333	214.814	144.754	143.297	137.534	127.603
339	CG12581	828.964	852.3	683.735	578.659	510.44	630.044	1388.4	1377.97	906.306	1059.88	955.945	992.01	1165.08	1318.5	811.527	849.074	764.407	797.107	1239.17	1280.44	903.791	889.539	776.408	755.503	1042.4	1128.33	774.176	698.677	671.916	863.335		1132.8	1191.51	815.907	825.607	735.823	807.6
340	CG10657	128.292	185.824	71.2484	57.4241	71.106	56.6586	205.129	242.209	96.0488	117.336	83.5997	84.6264	140.834	100.174	76.8815	75.5186	62.8587	86.3444	123.66	91.527	76.6529	106.336	59.6403	44.0099	89.3759	87.432	49.0462	51.7539	52.0786	55.7656		137.458	141.433	73.9756	75.4681	65.8567	65.481
341	Tnpo-SR	803.744	695.543	1116.23	1199.28	1431.01	1215.89	1142.25	974.292	1933.29	1651.19	1801.03	1863.35	1289.46	1005.35	2318.78	1899.19	2065.36	1902.74	632.898	740.621	908.247	974.404	1236.18	1383.17	737.351	616.626	1249.55	1084.67	1265.2	1161.78		921.139	806.486	1505.22	1465.41	1559.76	1505.39
342	CG7582	41.6675	47.7537	76.2483	65.1543	66.027	86.1211	63.6981	60.0068	74.7046	93.4056	109.043	82.2757	53.9559	74.9048	68.3391	78.5802	76.3284	78.9736	55.8187	48.5653	88.2399	95.0887	103.015	92.2112	46.6309	47.8575	62.6282	71.1616	58.2055	84.6812		52.3542	55.8176	74.032	75.5534	82.5238	84.8525
343	PIG-L	1127.22	1029.82	1589.97	1481.98	1640.52	1392.67	1337.66	1313.6	2007.17	1903.62	1905.53	2172.86	1440.35	1332.04	2342.51	1917.56	2125.97	1882.73	943.765	1130.08	1214.86	1246.38	1448.72	1525.68	973.42	905.612	1496.29	1418.92	1393.87	1385.88		1164.48	1142.23	1730.16	1687.85	1702.92	1671.96
344	RNaseP:RNA	44.957	52.9443	86.2481	92.7621	111.738	77.0557	56.1407	42.5503	80.4511	74.8788	83.5997	52.4997	39.3238	46.9283	56.0001	54.0877	52.7564	71.6027	74.7111	61.6406	114.088	111.448	80.2433	75.4455	54.4027	65.344	73.9466	104.586	78.6284	66.0926		53.9071	53.8815	82.1468	82.3351	81.3932	68.5393
345	CG43647	6.57908	5.19062	3.74992	0	5.079	6.79903	6.47777	5.45516	2.46279	3.08779	0	2.35073	10.0596	9.02467	0.949154	2.04104	3.36743	5.2649	5.15249	9.33949	3.56525	2.04492	6.50621	3.14356	10.6863	15.6457	3.01823	6.46923	10.2115	6.19618		7.79104	8.93113	2.74907	2.12408	5.03283	4.75088
346	CG7156	1102	1131.55	1369.97	1547.14	1556.71	1388.14	1288	1205.59	1856.12	1540.03	1655.64	1685.48	1431.2	1184.94	2163.12	1906.34	1914.95	1830.08	864.76	955.43	1131.08	1248.42	1281.72	1456.52	958.848	836.587	1407.25	1277.67	1399.99	1261.96		1128.96	1062.82	1585.51	1557.72	1561.8	1524.43
347	spin	3038.44	2794.63	4168.66	4003.13	4235.89	3995.56	4113.38	3627.68	5543.74	5403.63	5591.19	5633.93	3688.21	3238.05	4940.35	4759.72	5061.25	4668.92	3324.22	3558.34	3495.73	3703.35	4358.08	4681.82	3243.76	3107.06	4008.96	3939.76	4041.71	4096.71		3481.6	3265.15	4431.49	4370.36	4657.62	4615.39
348	IntS6	2297.2	1648.54	2686.19	2849.12	3190.88	2568.9	1272.88	1179.41	1681.26	1825.65	1880.08	1923.68	1157.77	738.218	1806.24	1654.27	1849.84	1675.29	1433.25	1394.39	2032.19	2233.05	2500.56	2337.76	1375.61	1474.38	2368.55	2434.59	3008.3	2421.67		1507.34	1286.99	2114.89	2176.35	2485.93	2185.46
349	in	9.86862	14.5337	8.74981	13.2517	12.6975	14.7312	15.1148	12.0014	10.6721	11.5792	15.4478	16.4551	22.8627	22.5617	9.49154	11.2257	14.5922	11.5828	24.9037	22.4148	12.4784	8.17967	11.9281	7.33498	23.3155	28.5305	12.8275	10.7821	16.3384	11.3597		19.2131	20.0084	10.8439	11.9257	14.2008	12.2928
350	CG42458	37.2815	43.6012	17.4996	26.5034	22.8555	32.862	46.424	56.7337	34.479	28.562	32.7129	43.0968	42.0673	46.9283	28.4746	34.6978	35.9193	36.8543	67.8412	56.0369	47.2396	47.0331	34.6998	36.6749	58.2886	57.0609	39.237	29.1116	38.8036	45.4387		50.3805	52.0722	33.386	34.0033	32.9982	38.9853
351	Nha1	773.042	832.575	604.987	710.072	608.211	669.705	1384.08	1158.68	965.413	902.406	1041.36	855.667	1612.28	1210.21	883.663	897.039	874.409	915.04	1072.58	1102.06	867.247	723.901	700.502	795.322	1065.71	1143.98	716.075	742.884	645.366	688.809		1181.54	1089.5	807.477	815.892	773.97	784.909
352	nod	2277.46	2012.92	3188.68	3463.12	4100.03	2937.18	2949.54	2706.85	5177.6	4410.13	4150.91	5085.42	3579.38	2717.33	6132.48	5391.42	5519.22	5001.66	1573.23	1824	2419.91	2752.46	3172.86	3461.06	1999.3	1517.64	3356.27	2910.08	3098.16	2599.3		2475.78	2155.75	4054.99	3956.38	4008.24	3816.93
353	CG11619	26.3163	28.0293	93.7479	56.3198	85.0733	96.3196	7.5574	13.0924	14.7767	27.0181	29.9869	36.8282	10.9741	10.8296	21.8305	18.3694	22.4495	24.2186	19.7512	28.9524	56.1527	66.4598	83.4964	50.297	7.77182	21.1678	72.4375	53.9103	84.7553	103.27		14.4742	20.4143	51.7891	46.7517	61.1523	62.1866
354	CenG1A	1513.19	1543.69	1643.71	1811.07	1791.62	1699.76	1550.35	1736.92	2067.92	1991.62	2139.97	2093.72	1674.46	1306.77	2238.11	2135.95	2221.38	2048.05	1575.8	1613.86	1643.58	1588.9	1853.19	1891.38	1463.05	1438.49	1890.17	1725.13	1799.26	1908.42		1555.37	1527.95	1896.7	1914.91	1961.08	1928.27
355	CG13033	32.8954	33.22	1.24997	6.62586	0	0	3.23889	4.36413	0.82093	5.40363	0	0.783578	3.65803	0.902467	0	3.06157	0	0	32.6325	1.8679	0.891313	1.02246	0	0	25.2584	12.8847	0.754557	0	0	0		19.5366	10.6478	0.743354	2.73507	0	0.156716
356	Frl	1725.91	1352.68	2449.95	2562	2750.28	2368.33	978.143	835.731	1440.73	1446.63	1604.75	1484.88	783.733	690.387	1304.14	1412.4	1634.33	1376.25	1445.27	1312.2	2058.93	2171.7	2294.52	2190.02	1309.55	1353.82	2192.74	2391.46	2759.14	2422.71		1248.52	1108.96	1889.3	1912.89	2208.61	1968.44
357	Oamb	271.935	230.463	227.495	143.56	191.732	162.044	254.792	278.213	213.442	171.372	253.525	219.402	291.728	242.764	192.678	209.207	205.413	159	242.167	205.469	192.524	152.346	193.018	179.183	201.096	225.483	144.12	116.446	127.644	142.512		252.344	236.478	194.052	168.851	194.266	172.428
358	CG13043	58.1152	63.3255	0	6.62586	2.5395	0	6.47777	12.0014	0	6.17557	0	0.783578	0.914507	0.902467	4.74577	4.08209	3.36743	0	52.3837	10.2734	0	1.02246	0	0	34.9732	17.4864	3.01823	0	0	0		30.5729	20.7978	1.5528	4.11309	1.18139	0.156716
359	egl	4007.76	3981.2	4189.91	4416.14	4807.28	3912.84	3794.89	3479.3	4342.72	3940.79	3890.11	3953.15	3910.43	3497.96	4635.67	4578.06	4672.87	4507.81	3410.95	3592.9	3659.73	3978.39	4218.2	4058.34	3685.79	3313.21	4179.49	4351.64	4422.59	4054.37		3761.96	3572.92	4201.5	4166.36	4402.21	4097.3
360	CG32225	53.7292	82.0118	51.2489	46.381	34.2833	52.1259	77.7332	87.2826	59.9279	41.6851	58.1563	48.5818	71.3316	75.8072	49.356	47.9645	44.8991	67.3908	96.1799	75.6499	80.2181	72.5946	61.809	47.1535	88.4044	92.9541	49.8008	57.1449	47.994	59.8964		77.4757	82.7411	58.1103	53.4882	49.4283	55.0297
361	Cpr78Cc	38.378	38.4106	0	6.62586	1.26975	1.13317	4.31851	2.18206	0	2.31584	0	0.783578	0.914507	0	0	1.02052	0	0	27.48	1.8679	0	0	0	0	17.4866	12.8847	2.26367	0	0	1.0327		17.7155	11.0691	0.452734	2.24107	0.25395	0.589889
362	CG7142	38.378	31.1437	24.9995	12.1474	33.0135	30.5956	44.2648	32.731	22.1651	12.3511	35.439	11.7537	26.5207	27.074	12.339	19.3899	28.0619	25.2715	35.2087	42.9616	30.3046	23.5166	37.9529	33.5314	26.2299	40.4948	21.8822	14.0167	44.9305	53.7003		34.1204	34.881	22.3381	17.8049	35.8796	30.9705
363	Pxd	9.86862	19.7244	9.99978	5.52155	13.9673	9.06537	12.9555	26.1848	9.85116	13.1231	7.26954	3.91789	16.4611	17.1469	3.79662	5.10261	6.73486	11.5828	18.0337	7.47159	5.34788	4.08984	5.42185	6.28713	12.6292	8.28304	2.26367	1.07821	5.10574	6.19618		13.9896	15.7621	6.25182	6.01056	7.69985	7.40987
364	mbt	3202.92	2911.94	3824.92	3915.88	4196.53	3402.92	3822.96	2997.07	4494.59	4369.22	4599.8	4881.69	3617.79	2756.13	4612.89	4272.93	4540.42	4003.43	2669.85	2898.98	3000.16	3298.45	3379.98	3891.73	2790.08	2456.38	3805.23	3493.39	3583.21	3244.73		3220.72	2804.1	3947.56	3940.68	4059.99	3884.9
365	asRNA:CR43481	71.2734	66.4399	113.748	102.701	280.615	295.758	132.794	127.651	160.081	162.109	363.477	284.439	100.596	108.296	146.17	168.386	343.478	353.802	73.8524	82.1875	155.98	108.381	402.301	303.878	73.8323	78.2287	116.202	128.306	296.133	484.335		90.4696	92.5606	138.436	136.632	337.201	344.442
366	Cpr66Cb	19.7372	29.0675	11.2498	8.83448	3.80925	3.39952	10.7963	33.822	3.28372	5.40363	1.81739	2.35073	15.5466	9.02467	0.949154	1.02052	3.36743	0	23.1862	5.60369	4.45656	7.15721	2.16874	1.04785	7.77182	6.44236	0	3.23462	0	1.0327		15.4076	16.792	3.98784	3.92877	2.23256	1.56616
367	CG9650	122.809	100.698	167.496	172.272	163.798	135.981	66.937	48.0054	102.616	129.687	118.13	116.753	64.93	53.2456	119.593	83.6828	92.0431	71.6027	103.05	96.1967	180.045	163.593	175.668	171.848	80.6326	111.361	159.212	175.748	203.209	169.362		87.6718	81.9013	145.793	152.162	150.569	133.109
368	CG7695	320.182	330.123	241.245	208.715	163.798	240.232	397.303	349.13	285.684	321.902	332.581	376.117	331.052	383.548	205.017	296.972	271.639	208.49	496.357	500.597	320.873	302.648	297.117	356.271	430.365	462.93	291.259	301.898	261.414	320.136		395.052	405.266	268.815	269.553	265.31	300.249
369	CG10274	791.683	774.44	1226.22	1246.77	1286.26	1176.23	1187.59	1064.85	1957.92	1737.65	1761.05	1998.91	1363.53	1051.37	2408.95	1865.51	2091.17	1965.92	682.705	792.923	955.487	1045.98	1346.79	1410.41	731.523	574.291	1282.75	1168.77	1164.11	1184.5		951.406	851.575	1566.27	1526.32	1529.87	1547.19
370	CG7058	35.0884	44.6393	21.2495	22.0862	17.7765	28.3293	24.8315	29.4579	7.38837	10.0353	19.0825	10.9701	21.0337	13.537	9.49154	14.2873	13.4697	11.5828	41.2199	35.4901	20.5002	25.5615	16.2655	15.7178	37.8876	36.8135	13.582	24.7987	18.3807	25.8174		32.0122	31.9875	14.4423	15.1391	16.995	18.4835
371	Fpgs	191.89	192.053	227.495	212.028	209.509	223.235	159.785	151.653	200.307	199.162	242.621	223.32	179.243	144.395	214.509	203.084	227.863	201.119	179.479	185.856	202.328	231.076	206.03	209.571	202.067	180.386	209.012	212.407	206.272	216.866		182.493	170.869	210.73	207.408	218.459	214.822
372	gskt	1.09651	0	4.99989	1.10431	1.26975	1.13317	1.07963	1.09103	0.82093	3.08779	0	3.91789	0	0	1.89831	3.06157	2.24495	0	0	0.933949	8.02181	11.2471	10.8437	4.19142	0	0	1.50911	6.46923	6.12689	6.19618		0.435228	0.404996	3.45001	3.12427	4.09706	3.08773
373	CG7548	8.77211	19.7244	3.74992	3.31293	0	0	5.39814	13.0924	3.28372	4.63168	0.908693	3.13431	10.0596	4.51233	0.949154	2.04104	1.12248	0	11.1637	5.60369	0	4.08984	0	0	2.91443	6.44236	0	2.15641	0	0		7.6616	9.87503	1.59656	1.77875	0.406234	0.626862
374	CG11103	274.128	284.446	462.49	498.044	490.124	398.876	371.392	420.047	738.837	621.417	692.424	683.28	492.919	391.671	934.917	685.791	728.487	673.908	233.58	244.695	341.373	378.31	431.579	455.817	254.527	245.73	421.043	395.701	424.798	360.411		325.309	317.318	579.732	563.359	553.482	514.459
375	CG15522	15.3512	18.6862	6.24986	8.83448	5.079	13.5981	26.9907	20.7296	8.2093	12.3511	10.9043	13.3208	18.2901	25.2691	14.2373	14.2873	13.4697	17.9007	22.3275	23.3487	16.9349	14.3144	15.1812	8.38284	16.5151	18.4067	11.3184	12.9385	11.2326	14.4578		19.8949	21.2881	11.39	12.7352	11.1734	13.532
376	mdy	632.688	592.769	1169.97	1017.07	1161.82	1138.84	994.338	1151.04	1470.29	1425.01	1478.44	1632.19	884.329	870.881	1553.77	1500.17	1535.55	1552.09	908.556	1060.03	952.813	1034.73	1227.51	1323.44	911.246	801.614	1251.81	981.167	1207	1146.29		866.231	895.267	1279.73	1240.09	1322.06	1358.57
377	ovo	6611.98	5066.04	6836.1	7163.66	7315.03	6128.19	5488.83	4275.76	6706.17	7021.63	7445.83	7679.85	4030.23	3015.14	5637.03	6258.86	6723.64	5218.57	5348.29	5988.48	5755.2	6610.2	6989.84	7235.44	5285.81	5068.3	7253.56	6842.29	7524.84	6444.03		5353.03	4682.74	6437.61	6566.22	7199.84	6541.22
378	rictor	2728.13	2078.32	2791.19	3011.45	3527.37	2700.35	3175.19	2632.66	3736.05	3511.59	3766.53	3704.76	2845.03	2286.85	3794.72	3579.99	3589.68	3480.1	2140.86	2303.12	2445.76	2596.02	3311.66	3332.18	2040.1	1988.85	2960.13	2869.11	3424.93	3042.33		2585.86	2257.96	3145.57	3144.73	3524.03	3251.94
379	Vps8	1062.52	1011.13	1248.72	1247.87	1382.76	1160.37	982.462	957.926	1140.27	951.81	1085.89	1028.84	864.209	863.661	1128.54	1082.77	1186.46	1241.46	856.173	908.732	943.9	1045.98	1116.9	1093.96	884.044	747.314	1144.66	1027.53	1187.6	1051.29		929.882	897.753	1121.22	1083.36	1191.92	1115.18
380	Rh2	140.354	181.672	181.246	221.966	185.384	234.567	133.874	122.196	229.039	217.689	249.89	200.596	150.894	207.567	256.272	314.321	272.762	300.1	200.947	200.799	291.459	262.772	228.802	257.772	213.725	223.642	249.004	233.971	229.758	301.548		167.959	187.175	241.404	247.278	233.319	258.916
381	retn	5436.51	4262.54	6371.11	6983.66	6940.46	6045.47	3202.18	2536.65	4323.84	4690.35	4793.35	4840.16	2568.85	1966.48	3788.07	3922.89	4278.88	3764.41	3718.38	4104.7	5732.92	6260.52	6247.05	6077.56	3798.48	3817.56	6621.24	6899.44	7537.1	5899.8		3744.88	3337.59	5367.44	5563.25	5959.37	5325.48
382	snoRNA:Me28S-A774b	5.48257	2.07625	0	0	1.26975	0	5.39814	4.36413	0	0.771947	0.908693	0.783578	0.914507	5.4148	0	2.04104	0	1.05298	1.7175	8.40554	0	1.02246	0	0	1.94295	1.84067	0	1.07821	0	0		3.09113	4.42028	0	0.154389	0.435689	0.367312
383	lncRNA:CR44288	19.7372	14.5337	9.99978	7.73017	11.4278	6.79903	15.1148	7.63723	2.46279	3.85973	9.08693	6.26862	6.40155	6.31727	0.949154	1.02052	5.61238	5.2649	18.0337	8.40554	7.1305	7.15721	4.33748	4.19142	14.5722	16.5661	6.03646	7.54744	4.08459	3.09809		14.7719	10.692	5.31574	5.1412	6.90983	5.12441
384	CG31126	547.16	505.566	454.99	473.749	415.209	397.743	455.603	425.503	387.479	392.149	378.925	413.729	478.287	443.111	432.814	380.655	340.11	363.278	492.922	511.804	374.351	367.063	381.698	417.046	478.938	447.284	412.743	424.813	398.248	393.458		490.582	466.654	412.475	417.161	382.838	397.051
385	GluRIA	28.5093	49.8299	23.7495	23.1905	10.158	26.063	36.7074	46.9144	30.3744	35.5096	21.8086	26.6417	36.5803	39.7085	18.9831	21.431	31.4293	27.3775	48.9487	41.0937	32.9786	29.6513	26.0249	28.2921	37.8876	31.2915	18.8639	25.8769	25.5287	23.752		37.7267	41.7676	24.9899	25.9051	22.9899	26.4252
386	S	2876.15	2453.09	3059.93	3030.23	2870.91	2851.06	2171.13	2113.33	2613.84	2525.04	2672.46	2681.4	2058.56	1863.59	2630.11	2539.06	2631.09	2553.48	2443.14	2656.15	2697.11	2783.13	2944.06	2839.69	2446.18	2271.39	2960.13	2989.86	3033.83	2783.12		2399.03	2271.51	2792.22	2768.52	2830.47	2741.75
387	CG8132	486.852	531.519	446.24	416.325	488.854	438.538	497.709	540.061	423.6	359.727	339.851	386.304	566.08	517.114	447.052	454.132	408.581	478.053	503.227	418.409	434.069	415.118	414.229	435.908	523.626	458.328	443.68	404.327	419.692	397.588		515.499	493.086	438.928	420.171	414.242	427.278
388	orb2	388.166	314.551	449.99	507.983	573.927	496.329	416.737	460.416	688.76	651.523	725.137	833.727	481.031	317.668	777.357	707.222	708.283	632.842	357.24	400.664	385.938	390.579	496.641	532.31	330.302	338.684	487.444	485.193	572.864	467.812		394.695	366.397	557.898	562.049	615.37	592.604
389	Dd	1696.31	1533.31	1833.71	1814.38	2156.04	1916.19	1182.19	1254.69	1717.38	1533.86	1511.16	1848.46	1369.93	1097.4	1907.8	1736.93	1958.72	1707.94	1279.54	1438.28	1400.25	1480.52	1425.95	1635.7	1415.44	1129.25	1759.63	1656.12	1842.15	1648.18		1388.68	1290.59	1723.75	1683.18	1778.8	1751.3
390	bru1	17482.8	15528.3	19828.3	20531.3	22285.4	18621.4	11983.9	11358.7	15653.5	14780.5	16532.8	17140.8	10839.7	8427.24	15088.7	16234.5	16897.8	14260.5	13812.1	13956	15173.7	16507.6	17221.9	16791.9	13661.9	11961.6	18159.2	17803.3	18789.1	16305.3		13556.1	12246.4	16780.7	16746.7	18345.4	16624
391	CG15784	3903.59	3914.76	1909.96	2863.48	2077.31	2519.04	4337.95	4245.21	3160.58	3881.35	4276.31	3934.35	3953.42	4783.07	2506.72	3019.73	3433.66	3459.04	5147.34	5108.7	3798.77	3480.45	2903.94	3305.98	3170.9	4622.85	2154.26	3528.97	2239.38	3418.23		4102.64	4534.92	2706.06	3040.92	2986.12	3327.33
392	Lcp65Ag1	69.0803	76.8212	0	6.62586	2.5395	1.13317	2.15926	18.5475	0	10.8073	0	0	0.914507	0	0	1.02052	0	0	36.0675	8.40554	0	1.02246	0	0	43.7165	27.6101	3.77279	0	0	0		30.3876	26.2769	0.754557	4.24118	0.5079	0.226634
393	HmgZ	924.361	1018.4	811.232	768.6	651.382	981.327	1517.96	1385.61	1068.85	1185.71	1223.1	1346.97	1512.6	1636.17	1011.8	1219.52	1050.64	964.531	1497.66	1586.78	1107.01	1007.12	996.535	1064.62	1517.45	1371.3	1014.88	950.977	896.568	950.081		1394	1399.65	1002.75	1017.6	963.645	1061.51
394	Khc-73	2082.28	1600.79	2778.69	3386.92	3611.17	3215.94	1024.57	1149.95	1476.85	1676.67	1522.97	1574.21	906.277	736.413	1956.21	1576.71	1628.71	1696.35	1481.34	1292.59	2498.35	2504	2907.19	2543.14	1325.1	1531.44	2389.68	2579.07	3818.07	3171.41		1363.91	1262.23	2219.96	2381.57	2697.62	2440.21
395	CG5867	520.844	756.792	1283.72	1193.76	874.858	1162.63	794.607	709.171	1127.14	1255.19	1186.75	1152.64	831.287	794.171	1023.19	1218.5	1057.37	1238.31	1213.41	1144.09	1665.86	1554.14	1368.47	1321.34	1104.57	1225.89	1275.2	1442.64	1200.87	1542.85		892.944	926.022	1275.02	1282.64	1137.67	1283.56
396	Dcp-1	1186.43	1183.46	1258.72	1248.98	1418.31	1261.22	1137.93	1041.94	1398.04	1267.54	1252.18	1334.43	1125.76	1115.45	1451.26	1300.15	1416.57	1335.18	1102.63	1129.14	1127.51	1192.19	1131	1223.89	1019.08	863.276	1251.06	1211.9	1225.38	1264.02		1114.37	1066.65	1297.32	1269.27	1288.69	1283.75
397	prc	101.976	76.8212	26.2494	33.1293	13.9673	10.1985	47.5037	84.0095	32.8372	63.2996	17.2652	22.7238	26.5207	37.0011	24.678	20.4104	10.1023	9.47683	79.0049	31.7543	22.2828	28.6289	11.9281	8.38284	58.2886	55.2202	22.6367	7.54744	10.2115	11.3597		62.6587	56.9613	25.7368	33.2053	12.6949	12.4283
398	Ork1	2631.63	1916.38	3531.17	3700.54	3639.11	3130.95	4116.62	3664.78	5685.76	5316.4	6069.16	6016.31	3375.45	2831.94	5567.74	4953.61	5122.98	4827.92	2315.19	2757.02	3185.55	3366.96	3964.45	4307.73	2258.69	2003.57	4002.17	3471.82	3600.57	3415.13		2939.51	2634.74	4394.48	4354.48	4479.25	4339.61
399	RNaseZ	730.278	866.833	1059.98	1076.7	1116.11	1065.18	520.381	585.884	730.627	640.716	709.689	574.363	455.425	487.332	731.798	706.201	800.326	776.047	607.994	608.001	982.226	931.46	869.664	827.805	671.291	610.184	933.387	908.927	991.535	892.25		597.074	631.647	887.603	872.966	897.465	827.129
400	E(spl)m3-HLH	76.7559	74.7449	61.2487	65.1543	52.0598	91.7869	175.979	169.11	90.3023	121.968	108.134	108.917	192.961	230.129	101.559	120.422	129.085	116.881	117.649	163.441	89.1313	80.7743	60.7247	89.0677	125.321	165.661	74.7012	91.6475	88.8399	125.989		137.733	160.617	83.3886	90.5028	87.7687	106.528
401	CG18155	8.77211	7.26687	1.24997	5.52155	5.079	5.66586	9.71666	16.3655	4.92558	3.08779	3.63477	2.35073	9.14507	6.31727	0.949154	9.1847	4.48991	2.10596	12.8812	14.9432	8.91313	6.13475	5.42185	7.33498	11.6577	13.8051	3.77279	5.39103	4.08459	7.22888		10.4346	11.7396	3.96212	4.44888	4.54202	4.93728
402	CG34401	4337.81	2230.93	3512.42	4433.81	4724.74	3422.18	3449.41	2723.22	3703.21	4226.41	3670.21	3851.29	2547.82	1778.76	3383.73	3116.67	2974.56	2848.31	2744.56	2969.96	3859.38	3775.94	4375.43	4168.37	2634.65	2873.29	4453.4	4448.68	4658.48	3913.92		3142.85	2515.23	3782.43	4071.35	4080.68	3640.81
403	CG13041	31.7989	42.5631	0	3.31293	3.80925	0	7.5574	10.9103	0	11.5792	0	1.56716	3.65803	0.902467	0	4.08209	0	0	33.4912	5.60369	1.78263	1.02246	0	0	15.5436	12.8847	0	0	0	0		18.4098	14.5729	0.356525	3.33495	0.761851	0.313431
404	CG1024	780.717	839.842	836.232	972.897	1065.32	841.947	539.814	525.877	747.046	640.716	674.25	745.183	602.66	544.188	980.476	772.535	931.656	846.597	533.283	590.256	697.898	749.463	692.912	903.251	673.234	532.875	863.968	907.849	888.399	854.041		625.942	606.608	825.124	831.191	850.508	838.204
405	EAChm	115.134	167.138	16.2496	27.6078	45.711	10.1985	30.2296	46.9144	9.03023	36.2815	5.45216	19.5895	23.7772	5.4148	6.64408	11.2257	5.61238	2.10596	134.824	45.7635	16.0436	23.5166	3.25311	3.14356	78.6897	48.7779	0.754557	1.07821	2.0423	4.13079		76.5308	62.8017	9.74443	17.4663	12.4142	7.83366
406	Rok	3576.83	3100.88	3587.42	3977.73	3862.58	3349.66	3442.94	3170.54	3670.38	3550.18	3523.91	3703.97	3466.9	2776.89	4105.09	3571.83	3768.15	3542.23	3301.89	3318.32	3244.38	3386.38	3686.85	3861.34	3171.87	3080.37	3729.78	3695.01	4067.23	3698.09		3392.08	3089.4	3667.41	3721.43	3781.75	3631.06
407	CG17290	75.6594	135.994	1.24997	26.5034	10.158	1.13317	2.15926	3.2731	0	10.0353	0.908693	1.56716	6.40155	1.80493	0.949154	4.08209	0	0	76.4286	12.1413	0	4.08984	0	1.04785	67.0319	44.1762	0.754557	0	1.02115	0		45.5362	39.478	0.590737	7.64849	2.41757	0.749637
408	CG7509	4.38605	10.3812	37.4992	20.9819	24.1253	44.1937	5.39814	2.18206	14.7767	20.0706	24.5347	24.2909	1.82901	8.1222	16.1356	15.3078	21.3271	25.2715	20.61	14.9432	50.8048	34.7636	32.5311	46.1056	16.5151	25.7694	30.1823	53.9103	54.1209	77.4523		9.74766	12.2796	29.8797	27.635	31.3278	43.4628
409	CG13297	20.8338	34.2581	12.4997	2.20862	5.079	1.13317	16.1944	32.731	9.85116	8.49141	0.908693	0.783578	11.8886	8.1222	0.949154	1.02052	2.24495	1.05298	24.9037	4.66974	5.34788	8.17967	1.08437	0	11.6577	11.9644	1.50911	1.07821	0	0		17.0956	18.3491	6.03141	3.70124	1.8634	0.593946
410	Cfp1	1072.39	1046.43	1223.72	1208.12	1378.95	1167.17	1052.64	964.472	1480.96	1326.2	1336.69	1491.15	1204.41	923.224	1722.71	1595.08	1669.12	1395.2	855.314	917.138	889.53	1043.93	1098.47	1241.71	933.59	832.905	1245.02	1163.38	1223.34	1111.18		1023.67	936.834	1312.39	1278.32	1341.31	1281.28
411	CG31875	286.19	262.645	354.992	365.527	448.222	351.283	302.296	276.031	412.928	403.728	387.103	481.117	354.829	256.301	462.238	347.998	408.581	283.252	222.416	276.449	254.915	332.299	311.214	378.276	247.727	208.917	355.396	331.009	392.121	275.73		282.691	256.068	368.094	368.361	389.448	353.932
412	mute	2429.87	1862.39	3522.42	3689.5	4625.7	3415.38	895.012	894.646	1599.17	1635.76	1652	1871.18	901.704	647.971	1605.02	1627.73	1964.33	1554.2	1327.63	1310.33	2531.33	2542.86	2643.69	2580.87	1436.82	1347.37	2763.19	2721.39	3941.63	2783.12		1398.21	1212.54	2404.23	2444.96	2965.47	2440.95
413	E(spl)m5-HLH	2.19303	13.4956	1.24997	1.10431	0	0	0	0	0.82093	0	0	0.783578	5.48704	4.51233	0.949154	0	0	1.05298	6.01124	6.53764	2.67394	0	0	0	12.6292	14.7254	0.754557	1.07821	0	2.06539		5.2641	7.8542	1.28971	1.09639	0	0.780391
414	lncRNA:CR45054	1.09651	8.30499	8.74981	8.83448	10.158	12.4649	4.31851	2.18206	9.03023	14.667	14.5391	8.61936	4.57254	6.31727	10.4407	12.2463	16.8371	12.6358	2.57625	9.33949	16.0436	13.292	15.1812	17.8135	1.94295	7.3627	7.54557	7.54744	28.5922	14.4578		2.90135	6.7013	10.362	11.5063	17.0615	13.1983
415	Twdlbeta	29.6059	56.0587	8.74981	7.73017	6.34875	5.66586	16.1944	31.6399	0.82093	15.4389	4.54346	3.13431	7.31606	4.51233	5.69492	8.16418	3.36743	0	27.48	13.0753	5.34788	15.3369	1.08437	3.14356	21.3725	11.9644	2.26367	6.46923	3.06345	3.09809		20.3938	23.4501	4.57544	7.29512	3.68149	3.00837
416	CG12607	44.957	59.1731	0	6.62586	6.34875	1.13317	2.15926	0	0	5.40363	0	0	1.82901	0	0.949154	0	1.12248	0	24.9037	5.60369	0	0	2.16874	2.09571	25.2584	16.5661	1.50911	0	1.02115	2.06539		19.8215	16.2686	0.491654	2.89755	2.13222	1.05886
417	CG15615	63.5978	85.1261	23.7495	20.9819	20.316	11.3317	74.4944	159.291	28.7325	37.0534	17.2652	28.9924	62.1865	36.0987	19.9322	17.3489	22.4495	6.31789	60.9712	27.0845	16.9349	29.6513	6.50621	6.28713	37.8876	17.4864	6.03646	1.07821	4.08459	2.06539		59.8275	65.0173	19.0771	20.1878	14.1243	10.9989
418	CG31689	4354.25	4364.27	5467.38	5269.77	5511.99	5295.31	4876.68	4625.98	5410.75	5580.4	5529.39	6283.51	5000.53	4466.31	5841.09	5571.03	5734.73	5064.84	3791.38	4229.85	4453.89	4736.03	4788.57	5111.44	4722.35	4249.2	5032.9	4872.41	5072.04	4907.38		4549.04	4387.12	5241.2	5235.61	5327.35	5332.5
419	CG42819	13.1582	31.1437	4.99989	3.31293	3.80925	2.26634	5.39814	6.54619	4.92558	7.71947	4.54346	3.13431	8.23057	0.902467	0.949154	1.02052	3.36743	0	12.8812	5.60369	1.78263	3.06738	5.42185	3.14356	9.71477	11.9644	0.754557	1.07821	2.0423	3.09809		9.87657	11.2321	2.68236	2.90375	3.83686	2.32846
420	CG15643	196.276	218.006	264.994	311.416	370.767	234.567	191.094	246.573	423.6	373.622	423.451	409.028	300.873	263.52	530.577	414.332	468.073	441.199	148.564	139.158	211.241	241.3	248.321	301.782	204.982	126.086	297.295	260.926	269.583	234.422		208.358	198.669	345.542	344.83	356.039	324.2
421	enc	5779.72	3932.41	5524.88	6476.78	7193.14	5165	4652.12	4161.2	5077.45	5720.9	5300.4	5774.97	4064.98	2701.99	4931.8	4689.3	4856.96	4149.8	4585.72	5006.9	6009.23	6205.3	6358.74	6402.39	4180.27	4377.12	6766.11	6737.71	7147.02	6116.67		4652.56	4035.92	5661.9	5980.97	6171.25	5521.76
422	Ude	206.145	237.73	177.496	202.089	180.305	184.707	275.305	268.394	201.128	193.759	205.365	151.231	233.199	282.472	205.017	197.981	204.291	224.285	266.212	238.157	222.828	210.627	230.971	188.614	220.525	271.5	212.785	209.172	242.012	214.801		240.277	259.651	203.851	207.296	212.589	192.727
423	Saf-B	2877.25	2755.18	3011.18	3273.18	2646.16	3091.29	3114.73	3075.62	3164.68	3323.23	3164.07	3006.59	3191.63	2433.05	3399.87	3172.8	3128.34	2949.4	2756.58	2914.85	3042.94	3145.08	3039.49	3244.16	2800.77	2661.62	3363.82	3272.35	3189.05	3027.87		2948.19	2768.06	3196.5	3280.61	3033.42	3063.86
424	lncRNA:CR43626	8.77211	2.07625	7.49984	5.52155	16.5068	24.9298	18.3537	5.45516	16.4186	18.5267	26.3521	25.8581	8.23057	11.7321	26.5763	15.3078	22.4495	31.5894	7.72874	1.8679	18.7176	17.3818	22.7718	25.1485	5.82886	7.3627	19.6185	11.8603	34.7191	34.079		9.78279	5.69882	17.7662	17.7921	24.5598	28.321
425	Slc45-1	307.024	276.141	232.495	150.186	212.048	199.438	300.137	296.761	239.711	252.427	197.186	207.648	248.746	253.593	143.322	214.31	167.249	163.212	324.607	246.562	213.915	212.672	219.043	257.772	196.238	247.571	149.402	140.167	160.32	199.311		275.35	264.126	195.769	181.85	191.169	205.476
426	CG14454	7.67559	12.4575	0	0	0	0	3.23889	4.36413	0.82093	1.54389	0.908693	1.56716	0.914507	0	0	1.02052	0	0	4.29374	2.80185	0	0	0	0	3.88591	1.84067	0	0	0	0		4.00173	4.29283	0.164186	0.308779	0.181739	0.313431
427	CG13239	16.4477	24.915	0	1.10431	5.079	0	10.7963	16.3655	0	9.26336	0.908693	3.13431	8.23057	0	1.89831	0	0	0	16.3162	3.7358	0	1.02246	0	0	16.5151	5.52202	0	1.07821	0	1.0327		13.6612	10.1077	0.379662	2.4532	1.19754	0.833402
428	snoRNA:Psi28S-2996	10.9651	12.4575	7.49984	2.20862	11.4278	3.39952	14.0352	17.4565	10.6721	3.85973	7.26954	4.70147	14.6321	6.31727	7.59323	3.06157	6.73486	5.2649	6.01124	10.2734	5.34788	7.15721	3.25311	6.28713	13.6007	11.9644	6.79101	1.07821	7.14804	3.09809		11.8489	11.6938	7.58081	5.1601	7.16666	4.55022
429	pad	536.195	500.376	1506.22	1596.83	1907.17	1545.65	71.2555	67.644	192.098	186.039	216.269	191.977	53.0414	50.5381	180.339	214.31	276.129	219.02	237.015	146.63	1099.88	1247.4	926.051	703.111	222.468	276.101	900.941	1287.38	1624.65	1057.48		223.995	208.258	775.895	792.806	990.052	743.447
430	CG7879	392.552	290.675	522.489	509.087	504.091	395.477	276.385	281.486	310.311	314.182	340.76	320.483	239.601	215.69	282.848	344.937	360.315	314.841	285.105	297.93	459.026	479.533	476.038	423.333	298.244	312.915	443.68	552.041	602.478	539.068		298.377	279.739	403.671	401.765	456.736	398.641
431	sbb	6059.33	3489.13	5424.88	6209.54	6573.5	4797.85	4895.04	4503.78	5084.84	5747.92	5273.14	5490.53	4632.89	3017.85	5329.5	4639.29	4561.75	4599.42	4483.53	4455.87	6029.73	6404.68	6430.31	6266.17	4140.44	4762.75	6711.79	7221.82	7363.5	5982.41		4842.25	4045.88	5716.15	6005.69	6040.44	5427.28
432	CG7992	108.555	100.698	73.7484	118.161	67.2968	63.4576	236.439	233.481	134.632	150.53	130.852	146.529	284.412	314.059	165.153	153.078	110.003	125.305	197.512	186.79	112.305	124.74	85.6652	106.881	214.697	241.128	118.465	128.306	59.2266	110.499		208.323	215.231	120.861	132.923	90.6086	110.534
433	CG9897	323.471	410.059	234.995	252.887	213.318	254.964	606.751	547.698	368.597	429.202	382.56	313.431	480.116	662.411	343.594	375.552	306.436	323.265	339.206	565.039	439.417	303.67	258.08	246.246	438.136	456.487	286.732	285.725	217.505	283.992		437.536	528.339	334.667	350.366	275.58	284.38
434	CG2162	2235.79	2033.68	2712.44	2577.46	3077.88	3005.17	2638.61	2455.91	3861.65	3749.35	3657.49	3969.61	2840.46	2470.95	4670.79	3631.02	4226.12	3753.88	1913.29	2211.59	2267.5	2643.06	2681.64	3290.26	2067.3	1848.04	3000.12	2493.89	2792.84	2682.95		2339.09	2204.04	3302.5	3253.04	3287.19	3340.37
435	Wdr81	645.846	564.739	811.232	932.038	1178.33	929.201	382.188	355.676	463.004	502.537	477.972	482.684	413.357	241.861	606.509	484.748	579.198	601.252	369.262	379.183	704.137	719.811	869.664	777.508	408.021	462.009	733.429	837.766	1067.1	895.348		443.735	400.694	663.662	695.73	834.453	737.199
436	NtR	108.555	173.367	199.996	172.272	170.147	227.768	141.431	162.564	245.458	263.234	246.256	188.059	150.894	192.225	217.356	261.254	190.821	320.106	206.1	181.186	240.654	264.817	230.971	198.045	180.695	194.191	183.357	229.658	196.061	266.436		157.535	180.707	217.364	215.375	206.851	240.083
437	CG16775	955.063	608.34	533.738	374.361	534.565	400.01	1203.79	1278.69	694.507	859.949	755.123	673.877	941.943	1077.55	560.001	530.672	539.911	465.418	1017.62	897.525	493.787	518.387	442.423	358.366	501.282	602.821	238.44	363.355	223.632	360.411		923.938	892.984	504.095	505.308	499.131	451.616
438	Sfmbt	4756.67	3891.93	4627.4	5167.07	5604.68	4499.83	4683.43	3991	5429.63	5446.08	5434.89	5968.51	4335.68	3257.91	5280.14	5192.42	5542.79	4599.42	3756.17	4121.52	3941.38	4111.31	4591.22	5195.26	3936.43	3443.9	5112.88	4527.39	5285.47	4526.31		4293.68	3741.25	4878.29	4989.51	5291.81	4957.87
439	IntS10	501.107	453.66	708.734	657.065	765.66	647.041	227.802	305.489	363.672	320.358	354.39	345.558	312.761	211.177	415.73	427.599	442.256	444.358	268.788	324.08	515.179	561.33	495.557	440.099	330.302	282.544	517.626	562.823	633.112	532.872		328.152	315.39	504.188	485.191	538.195	481.986
440	CG9425	3550.51	2300.48	3604.92	4188.65	4582.53	3500.37	2433.48	2372.99	2768.17	3168.07	2864.2	3252.63	2465.51	1480.05	3394.18	2636.01	2799.46	2710.37	2444.86	2640.27	3272.01	3493.74	4027.35	3874.97	2465.61	2521.72	3591.69	3564.55	4682.99	3954.2		2671.99	2263.1	3326.19	3522.92	3791.3	3458.51
441	SCAR	2346.54	2003.58	2291.2	2389.73	2613.15	2235.75	2118.23	2054.41	2289.57	2382.23	2328.07	2526.26	1946.07	1619.03	2323.53	2178.81	2146.18	2073.32	2042.96	2236.81	2181.93	2314.85	2290.19	2318.9	1900.21	1886.69	2426.66	2326.77	2408.89	2235.79		2070.8	1960.1	2302.58	2340.81	2357.29	2278
442	nemy	523.037	554.358	457.49	436.203	372.037	473.666	739.545	698.261	614.055	619.101	638.811	573.579	624.608	829.367	481.221	511.282	483.787	504.378	731.654	744.357	565.092	553.15	544.353	542.789	553.742	681.97	458.016	465.785	433.988	575.212		634.517	701.663	515.175	511.927	494.595	533.925
443	Gmer	609.661	580.311	428.741	462.706	559.96	424.939	491.231	501.875	411.286	346.604	355.299	342.424	530.414	488.235	452.747	378.614	413.071	395.921	485.193	506.2	383.264	392.624	354.589	418.094	466.309	466.611	466.316	455.003	404.375	376.934		516.562	508.646	428.471	422.327	417.459	391.662
444	roq	3348.75	2914.01	3741.17	3735.88	4013.68	3649.95	2472.35	2717.76	3016.92	2782.1	3003.23	2938.42	2463.68	2205.63	3181.56	2819.7	3228.24	2949.4	2385.6	2573.03	2904.79	3084.76	3516.61	3294.46	2663.79	2386.43	3374.38	3187.18	3746.59	3153.86		2666.84	2559.37	3243.76	3195.74	3501.67	3197.22
445	Tsp74F	2427.68	2256.88	3092.43	2786.18	3188.34	2947.38	1698.26	1861.3	2103.22	1856.53	2059.1	2102.34	1638.8	1534.19	2491.53	2137.99	2344.85	2511.36	1888.39	1846.42	2263.93	2432.43	2468.02	2254.98	1870.09	1681.46	2533.05	2392.54	2537.55	2298.78		1904.64	1836.05	2496.83	2386.24	2519.57	2422.97
446	CG14057	279.611	236.692	207.495	152.395	181.574	173.375	396.224	332.765	255.309	234.672	266.247	316.566	509.381	365.499	314.17	249.007	272.762	172.689	245.602	294.194	150.632	154.391	182.174	211.667	296.301	223.642	177.321	157.418	167.468	158.003		345.424	290.558	220.985	205.838	214.045	206.46
447	Fem-1	1459.46	1433.65	1509.97	1575.85	1781.46	1528.65	1310.67	1326.7	1473.57	1452.03	1467.54	1425.33	1438.52	1253.53	1865.09	1624.67	1774.64	1763.74	1212.55	1115.13	1317.36	1377.25	1492.09	1540.35	1196.86	1184.47	1585.32	1482.53	1592.99	1512.9		1323.61	1262.7	1550.26	1559.13	1621.74	1554.19
448	msn	5278.62	4544.91	5228.64	5350.38	5423.11	5180.86	4710.42	3740.06	5506.8	5476.19	5544.84	5955.98	4064.98	3277.76	5006.79	4975.05	5367.68	4543.61	4460.34	4663.21	4601.85	4943.59	4878.58	4953.21	4299.76	4435.11	5146.83	5126.87	5688.82	4949.72		4562.82	4132.21	5098.18	5116.41	5380.61	5116.68
449	CG7379	1569.11	1573.8	1934.96	1893.89	1770.03	1969.45	1753.32	1879.85	2352.78	2198.5	2334.43	2358.57	2016.49	1705.66	2773.43	2366.59	2498.63	2370.26	1335.35	1471.9	1630.21	1725.91	1854.27	1971.01	1402.81	1242.46	1999.58	1931.07	2029.02	1722.54		1615.42	1574.73	2138.19	2099.12	2097.28	2078.37
450	dpr19	41.6675	52.9443	37.4992	34.2336	29.2043	54.3922	47.5037	52.3695	33.6581	33.1937	37.2564	37.6117	41.1528	56.8554	23.7289	29.5951	42.6541	17.9007	78.1461	58.8388	53.4788	41.9208	37.9529	35.6271	68.0034	71.7863	39.9915	47.4411	35.7402	44.406		55.2947	58.5589	37.6713	36.9253	36.5616	37.9875
451	CG32756	184.214	181.672	302.493	284.912	421.557	316.155	79.8925	92.7377	139.558	146.67	150.843	181.79	93.2797	75.8072	161.356	152.058	199.801	162.159	142.552	145.696	232.633	266.862	251.574	242.054	164.18	156.457	351.624	290.037	338	283.992		132.824	130.474	237.533	235.439	272.355	237.23
452	lncRNA:CR44564	9.86862	8.30499	13.7497	7.73017	12.6975	6.79903	2.15926	7.63723	7.38837	9.26336	9.08693	10.1865	6.40155	7.21974	10.4407	9.1847	8.97981	6.31789	1.7175	3.7358	17.8263	8.17967	10.8437	10.4785	3.88591	4.60169	12.0729	18.3295	14.2961	9.29427		4.80657	6.29989	12.2956	11.4667	11.1808	8.61525
453	sisRNA:CR46357	0	0	6.24986	3.31293	0	2.26634	3.23889	6.54619	14.7767	9.26336	12.7217	16.4551	5.48704	4.51233	18.0339	13.2668	10.1023	7.37087	5.15249	5.60369	9.80444	10.2246	5.42185	9.43069	4.85739	4.60169	9.80924	15.0949	7.14804	12.3924		3.74716	4.25278	11.7348	10.0448	7.07877	9.58308
454	Muc18B	4.38605	2.07625	4.99989	8.83448	13.9673	21.5303	2.15926	1.09103	2.46279	6.17557	4.54346	3.13431	0.914507	0.902467	3.79662	2.04104	5.61238	4.21192	2.57625	3.7358	24.9568	8.17967	13.0124	15.7178	2.91443	2.76101	11.3184	9.70385	17.3595	16.5232		2.5901	2.11331	9.50688	11.0164	10.899	12.2235
455	asRNA:CR43257	76.7559	104.85	116.247	102.701	102.85	92.9201	77.7332	79.6453	82.9139	93.4056	79.9649	94.0294	74.0751	65.8801	112.949	98.9907	96.533	100.033	52.3837	59.7727	70.4137	89.9764	81.3277	82.7805	81.6041	51.5389	116.202	94.8821	91.9034	77.4523		72.5104	72.3375	99.7452	99.1343	90.5158	89.4431
456	Oatp33Eb	422.158	447.431	354.992	557.677	389.814	462.334	641.299	615.342	423.6	475.519	481.607	485.035	691.368	772.512	432.814	454.132	482.665	487.53	697.304	732.216	580.244	572.577	435.916	499.827	600.373	680.129	473.107	543.416	393.142	560.755		610.5	649.526	452.952	503.872	436.629	499.096
457	CG14274	50.4396	46.7156	24.9995	43.0681	26.6648	32.862	26.9907	36.0041	30.3744	23.1584	27.2608	23.5073	42.9818	42.4159	27.5255	22.4515	37.0417	26.3245	62.6887	36.424	29.4133	37.831	37.9529	30.3878	52.4598	57.0609	30.1823	37.7372	33.6979	40.2752		47.1121	43.7241	28.499	30.6695	32.5236	30.6714
458	ZC3H3	309.217	388.258	412.491	379.883	452.031	403.409	401.622	375.315	528.679	474.747	498.872	438.804	436.22	407.915	602.713	581.698	539.911	601.252	297.127	334.354	410.895	415.118	443.507	427.525	306.987	300.95	451.98	388.154	401.311	427.537		350.234	361.358	481.351	464.044	467.127	459.705
459	lncRNA:CR44608	5.48257	2.07625	4.99989	2.20862	5.079	5.66586	5.39814	12.0014	14.7767	18.5267	9.99562	13.3208	6.40155	5.4148	6.64408	20.4104	7.85734	15.7947	0	3.7358	14.261	8.17967	9.75932	11.5264	1.94295	2.76101	8.30013	14.0167	13.2749	11.3597		3.84504	5.19784	9.79637	9.98811	9.19324	11.5335
460	CG13059	49.3431	89.2786	4.99989	26.5034	6.34875	6.79903	9.71666	15.2745	0.82093	10.8073	1.81739	2.35073	4.57254	1.80493	0.949154	3.06157	0	1.05298	62.6887	9.33949	6.23919	9.20213	3.25311	0	29.1443	34.9728	2.26367	8.62565	6.12689	3.09809		31.0931	30.1341	3.05457	9.35254	3.50923	2.66017
461	CG34305	9.86862	6.22874	3.74992	2.20862	2.5395	3.39952	14.0352	10.9103	7.38837	6.17557	6.36085	3.13431	10.9741	9.92714	7.59323	4.08209	3.36743	4.21192	8.58749	10.2734	2.67394	8.17967	2.16874	6.28713	7.77182	14.7254	3.01823	3.23462	2.0423	5.16349		10.2474	10.413	4.88474	4.33392	3.29576	4.43927
462	Ccp84Ad	18.6407	37.3725	0	11.0431	3.80925	0	2.15926	6.54619	0	4.63168	0	2.35073	3.65803	0.902467	0.949154	1.02052	0	0	26.6212	6.53764	0	2.04492	0	0	20.401	10.1237	0	0	0	0		14.2961	12.2965	0.189831	3.32479	0.761851	0.470147
463	RpS15Ab	770.849	801.432	627.486	601.849	591.704	543.922	944.675	925.195	769.211	800.509	706.963	806.302	974.865	1028.81	808.679	774.576	634.199	732.875	766.004	914.336	666.702	533.724	588.812	667.483	838.385	719.704	637.601	674.957	539.166	635.109		858.956	877.896	701.936	703.068	612.169	677.138
464	SREBP	4566.98	4338.32	5079.89	5377.99	5630.08	5397.3	5724.19	5064.57	6565.8	6234.24	6646.18	6045.3	5275.79	4738.85	6437.16	5779.22	6098.42	6088.34	4969.58	5210.5	5230.22	5203.29	5943.43	6031.45	4671.84	4695.56	5637.3	5378.09	5441.7	6083.62		5041.68	4809.56	5790.07	5783.38	5951.96	5929.2
465	MED1	3012.12	2500.84	3184.93	3314.04	3509.59	2762.67	3305.82	3200	3600.6	3602.68	3509.37	3520.62	3313.26	2364.46	3861.16	3383.03	3476.31	3342.16	2266.24	2624.4	2754.16	2906.85	3248.77	3504.03	2505.44	2272.31	3563.77	3197.96	3337.11	2950.42		2880.58	2592.4	3392.92	3419.16	3416.23	3215.98
466	Ugt305A1	93.2036	92.393	66.2485	77.3017	81.2641	62.3245	109.042	102.557	64.8534	64.0716	62.6998	60.3355	78.6476	109.199	64.5425	61.2313	60.6137	68.4438	109.061	113.008	102.501	98.1561	58.5559	72.302	102.005	105.839	73.192	99.1949	60.2478	83.6485		98.392	104.599	74.2675	76.3218	64.6763	69.4108
467	CG8028	114.037	138.07	83.7482	89.4491	91.4221	105.385	165.183	187.658	123.96	117.336	108.134	97.1637	170.098	222.909	125.288	119.401	112.248	109.51	163.162	164.375	106.066	145.189	111.69	123.647	112.691	123.325	122.993	116.446	91.9034	145.61		145.035	167.268	112.411	112.226	103.08	116.263
468	lncRNA:CR43250	138.161	131.842	68.7485	62.9457	63.4875	73.6562	186.776	207.296	106.721	82.5983	69.9693	108.134	449.938	378.134	235.39	214.31	178.474	111.616	178.62	141.96	62.3919	62.37	52.0497	67.0627	276.871	208.917	132.802	87.3347	81.6919	55.7656		246.073	213.63	121.211	115.226	89.1345	83.2469
469	G6P	6.57908	6.22874	7.49984	4.41724	1.26975	7.9322	11.8759	16.3655	5.74651	6.17557	6.36085	7.83578	9.14507	11.7321	4.74577	9.1847	3.36743	9.47683	6.86999	18.679	0.891313	3.06738	4.33748	3.14356	8.7433	13.8051	6.03646	4.31282	6.12689	6.19618		8.64267	13.3621	4.98398	4.45327	4.29248	6.91691
470	alpha-Est4aPsi	12.0616	8.30499	3.74992	0	0	2.26634	12.9555	18.5475	11.493	7.71947	9.99562	6.26862	16.4611	15.3419	4.74577	7.14366	6.73486	2.10596	14.5987	18.679	7.1305	4.08984	1.08437	7.33498	8.7433	9.20337	7.54557	5.39103	4.08459	6.19618		12.9641	14.0154	6.93295	5.42826	4.37989	4.83442
471	Obp28a	92.1071	146.375	52.4988	76.1974	69.8363	92.9201	109.042	135.288	103.437	120.424	72.6954	69.7384	126.202	151.614	89.2205	107.155	95.4105	108.457	124.519	112.074	90.9139	92.0213	82.412	85.9241	126.292	128.847	98.847	112.133	93.9457	84.6812		115.632	134.84	86.9835	95.1205	82.86	88.3442
472	Tace	30.7024	47.7537	28.7494	35.3379	26.6648	47.5932	75.574	63.2799	50.0767	44.7729	32.7129	40.7461	61.272	96.564	39.8645	52.0466	41.5316	43.1722	64.4062	44.8295	49.9135	30.6738	39.0373	29.3399	67.0319	66.2643	37.7279	26.9551	32.6768	55.7656		59.7973	63.7383	41.2664	41.5233	34.5247	43.3234
473	Tlk	6028.63	4046.61	7027.35	8356.32	8511.14	7162.78	2532.81	2425.36	3527.53	4447.96	3930.1	4847.21	2424.36	1267.06	4256.01	3518.76	3900.61	3026.27	3399.79	3340.73	5995.86	6235.98	6530.07	5818.74	3476.92	3524.89	6692.17	7026.67	9045.33	6283.96		3572.5	2920.93	5499.78	5949.66	6383.45	5427.79
474	CG5021	1048.27	1078.61	958.729	897.804	832.957	759.225	1210.26	1129.22	981.011	1070.69	959.579	1053.13	1153.19	1155.16	1003.26	928.675	935.023	872.921	1057.98	1195.45	810.203	884.427	826.289	959.835	1004.51	945.186	940.178	884.129	779.136	867.466		1094.84	1100.73	938.675	944.426	866.597	902.515
475	CG42807	1080.07	1063.04	1196.22	961.854	785.976	997.191	1745.76	1692.19	888.246	960.302	1053.17	1885.29	1686.35	2421.32	1175.05	1586.91	1370.54	1045.61	1443.56	1441.08	961.726	1074.6	831.711	1270	1839.98	1550.77	1124.29	950.977	935.372	1455.07		1559.14	1633.68	1069.11	1036.65	995.356	1330.63
476	CG31626	108.555	224.235	6.24986	28.7121	21.5858	1.13317	5.39814	13.0924	0.82093	8.49141	0.908693	0.783578	5.48704	0.902467	0.949154	1.02052	0	1.05298	86.7336	21.4808	8.02181	17.3818	0	0	69.9464	57.0609	2.26367	1.07821	1.02115	1.0327		55.224	63.3543	3.66109	9.68762	4.70312	0.800486
477	BRWD3	3923.32	2734.42	4383.65	4781.66	5108.21	3746.27	2659.12	2463.55	2830.57	2870.1	2846.93	2543.49	2528.61	1786.88	3168.28	2850.32	2876.91	3035.74	2567.66	2653.35	4249.78	4110.29	4568.45	4151.6	2587.04	2680.94	4273.81	4606.09	5128.21	4186.55		2853.15	2463.83	3781.22	3868.73	4105.74	3532.73
478	lncRNA:CR43432	16.4477	15.5719	6.24986	23.1905	7.61851	15.8644	22.6722	14.1834	18.0605	16.2109	10.9043	10.1865	30.1787	37.9036	13.2882	12.2463	17.9596	6.31789	22.3275	24.2827	8.02181	3.06738	2.16874	9.43069	48.5739	50.6186	16.6003	12.9385	7.14804	16.5232		28.04	28.512	12.4441	15.4623	9.15984	11.6645
479	Cpr65Ec	25.2198	25.9531	1.24997	2.20862	0	0	4.31851	12.0014	0.82093	10.0353	0	2.35073	2.74352	0	1.89831	2.04104	0	0	23.1862	6.53764	0	0	1.08437	0	15.5436	6.44236	0	0	1.02115	0		14.2023	10.1869	0.793842	2.82845	0.421104	0.470147
480	TwdlL	161.187	270.95	6.24986	32.025	10.158	2.26634	68.0166	169.11	2.46279	112.704	3.63477	12.5372	31.0932	7.21974	14.2373	32.6567	3.36743	0	199.23	52.3011	1.78263	12.2695	0	0	131.149	85.5914	0.754557	0	0	0		118.135	117.035	5.09743	32.3007	3.43204	2.96072
481	CG12519	8.77211	13.4956	3.74992	8.83448	6.34875	1.13317	10.7963	18.5475	8.2093	8.49141	4.54346	3.91789	21.0337	14.4395	7.59323	5.10261	3.36743	5.2649	7.72874	14.0092	4.45656	0	3.25311	8.38284	7.77182	7.3627	6.03646	2.15641	8.16919	7.22888		11.2205	13.5709	6.00909	7.08243	5.13639	5.18554
482	D	30.7024	51.9062	21.2495	29.8164	15.237	20.3971	31.3092	18.5475	6.56744	13.1231	9.08693	19.5895	26.5207	22.5617	14.2373	14.2873	13.4697	9.47683	45.5137	47.6314	32.0873	23.5166	26.0249	23.0528	62.1746	69.0253	22.6367	31.268	16.3384	23.752		39.2441	41.9344	19.3556	22.3802	16.0314	19.2536
483	Cpr62Bc	53.7292	88.2405	8.74981	14.356	19.0463	4.53269	4.31851	12.0014	0.82093	6.94752	0	3.13431	1.82901	0.902467	3.79662	1.02052	2.24495	1.05298	53.2424	7.47159	5.34788	8.17967	2.16874	1.04785	38.8591	34.0525	2.26367	5.39103	3.06345	1.0327		30.3956	28.5337	4.19578	6.54234	5.30468	2.16011
484	hgo	183.118	222.158	438.74	277.182	319.977	354.683	290.42	292.397	409.644	441.554	478.881	462.311	198.448	228.324	412.882	381.675	252.557	390.656	314.302	296.062	314.633	366.04	285.189	352.079	336.131	295.428	299.559	328.853	325.746	329.43		264.484	266.874	375.092	349.162	332.47	377.832
485	snoRNA:Or-CD8	2.19303	0	4.99989	3.31293	3.80925	6.79903	3.23889	2.18206	16.4186	10.0353	12.7217	10.9701	1.82901	0.902467	9.49154	7.14366	4.48991	7.37087	3.435	7.47159	8.91313	6.13475	6.50621	9.43069	5.82886	4.60169	9.80924	4.31282	5.10574	11.3597		3.30496	3.03156	9.92648	8.31243	6.52656	9.18607
486	CG43322	294.962	311.437	401.241	352.275	398.702	332.019	234.279	207.296	295.535	240.075	267.156	289.14	216.738	231.934	345.492	263.295	356.948	293.782	227.568	229.751	230.85	309.805	319.889	320.644	233.155	183.147	350.114	305.132	346.169	251.978		241.341	232.713	324.646	303.761	337.773	297.513
487	dmGlut	2757.73	2732.34	4198.66	3952.33	4364.13	3971.77	4144.69	4147.01	6446.76	5974.87	6525.32	6380.68	4360.37	3660.41	7143.33	5999.65	6156.78	6194.69	2760.88	2758.88	3484.14	3786.17	4682.31	4403.09	2539.44	2713.15	4009.72	3780.19	3703.71	3516.33		3312.62	3202.36	5056.52	4912.88	5086.45	4893.31
488	pre-rRNA:CR45856	52.6326	20.7625	94.9979	143.56	228.555	245.898	44.2648	16.3655	163.365	85.6861	137.213	97.1637	4.57254	18.9518	48.4069	137.77	75.2059	66.3378	2.57625	4.66974	14.261	18.4043	17.3499	11.5264	2.91443	0.920337	15.8457	23.7205	37.7825	21.6866		21.3921	12.334	67.3753	61.552	99.2212	88.5226
489	CG14117	364.042	355.038	543.738	456.08	535.835	473.666	304.455	300.034	338.223	404.5	429.812	546.154	313.676	190.421	354.034	359.224	405.214	209.543	285.105	325.948	386.83	421.253	425.073	395.041	312.816	241.128	467.071	410.796	466.665	398.621		316.019	282.514	417.979	413.703	452.52	404.605
490	CG13751	308.12	340.505	262.494	216.445	219.667	216.436	412.418	344.766	305.386	362.815	301.686	342.424	479.202	431.379	298.984	336.772	280.619	288.517	330.618	357.702	271.85	267.884	246.152	279.777	335.16	351.569	239.195	283.568	204.23	273.665		373.104	365.184	275.582	277.858	250.471	280.164
491	crm	3074.62	2790.48	3136.18	3498.46	3528.64	3043.7	2985.17	3054.89	3625.23	3389.62	3382.15	3540.21	3555.6	2701.08	4544.55	3460.59	3652.54	3639.1	2374.44	2509.52	2812.98	2959	3048.16	3339.51	2481.15	2364.35	3427.2	3200.11	3385.11	2956.61		2894.2	2684.06	3509.23	3534.56	3399.32	3303.83
492	CG4619	325.664	371.648	742.484	716.697	845.654	751.293	175.979	189.84	338.223	290.252	353.481	290.707	141.749	194.933	319.865	309.218	381.642	411.716	355.522	365.174	627.484	634.947	610.5	554.315	327.388	413.231	572.709	625.359	743.396	642.338		265.26	306.965	520.153	505.401	586.935	530.074
493	CG1143	255.488	290.675	193.746	215.341	152.37	205.104	256.952	267.303	206.053	225.408	208.999	162.201	319.163	400.695	219.255	250.028	213.271	249.556	332.336	320.344	294.133	262.772	307.961	223.193	269.099	378.259	215.803	242.596	165.426	222.03		286.607	331.455	225.798	233.988	209.605	212.417
494	BtbVII	5308.22	4146.27	5551.13	5747.94	5782.45	4989.36	6152.8	5839.2	7015.67	7274.05	7101.43	7441.64	5863.82	4520.46	7414.79	6319.07	6500.26	6186.26	4216.46	4826.65	5192.79	5348.48	6101.74	6409.73	4262.84	4045.8	6191.14	5889.16	6027.84	5371.06		5160.83	4675.68	6273.1	6364.14	6302.74	6079.61
495	CG11562	537.292	519.062	388.741	428.472	443.143	385.278	625.105	542.243	470.393	466.256	438.898	554.773	676.735	624.507	576.137	489.851	525.319	396.974	508.379	562.237	349.395	383.422	375.192	467.343	532.37	444.523	454.998	404.327	431.946	373.836		575.976	538.514	447.933	455.051	442.9	435.641
496	CG13678	24.1233	25.9531	0	3.31293	2.5395	1.13317	1.07963	4.36413	0.82093	4.63168	0	0.783578	1.82901	0	0.949154	5.10261	0	0	22.3275	1.8679	0	1.02246	0	0	15.5436	15.6457	1.50911	0	0	0		12.9806	9.56617	0.65584	2.08058	0.5079	0.38335
497	stet	1974.82	1650.62	3192.43	2839.18	3355.95	2890.72	2858.86	3351.65	5713.67	4837.02	4842.42	5809.45	3380.93	2900.53	7107.27	5261.81	5546.16	5514.46	1732.1	1967.83	2372.67	2734.06	2983.1	3236.82	1782.66	1409.04	3222.71	2750.5	2980.73	2524.94		2345.87	2255.93	4321.75	4075.77	3941.67	3995.28
498	Deaf1	1757.71	1818.79	1843.71	2021.99	1891.93	1733.75	1378.69	1461.98	1597.53	1637.3	1520.24	1734.06	1562.89	1156.06	1876.48	1749.18	1744.33	1545.78	1379.15	1468.17	1594.56	1624.69	1588.6	1843.18	1414.47	1362.1	1878.85	1782.27	1812.54	1540.78		1498.58	1453.42	1758.22	1801.83	1711.53	1679.51
499	Nost	4423.33	4030	4388.65	5285.23	5317.72	4642.61	4006.5	3518.58	4995.36	4465.71	4782.45	4751.62	3870.19	3421.25	5226.99	5364.89	5675.24	5100.64	3387.76	3604.11	3594.66	3828.09	4410.13	4591.7	3787.79	3396.97	4073.85	4009.85	5209.9	4216.5		3895.12	3594.18	4455.9	4529.29	5079.09	4660.61
500	CG43678	2.19303	1.03812	0	0	6.34875	3.39952	5.39814	6.54619	0.82093	3.85973	2.72608	1.56716	10.0596	4.51233	1.89831	2.04104	2.24495	5.2649	3.435	6.53764	0	3.06738	5.42185	3.14356	7.77182	5.52202	2.26367	2.15641	3.06345	2.06539		5.77151	4.83126	0.996582	1.60434	3.96102	3.08811
501	cue	6502.32	6736.38	7116.09	7279.61	7664.22	7155.98	5117.44	5388.61	6240.71	5514.02	6039.17	5320.49	5464.18	4932.88	6530.18	6391.53	7016.6	6680.11	5362.03	5064.8	6274.84	6453.76	6695.98	6687.41	5671.49	5518.34	7069.45	7356.6	7488.08	6222		5623.49	5528.2	6646.25	6533.62	6980.81	6413.2
502	PPO1	104.169	168.176	283.744	210.923	119.357	181.307	118.759	132.015	209.337	272.497	179.012	160.633	144.492	143.492	181.288	222.474	96.533	201.119	188.925	202.667	318.199	205.514	147.474	162.417	226.354	234.686	219.576	272.786	167.468	211.703		156.54	176.207	242.429	240.497	141.969	183.436
503	CG32091	469.308	478.575	369.992	373.257	341.563	409.075	443.727	391.681	349.716	392.921	403.459	332.237	377.692	370.914	248.678	337.793	352.458	360.119	615.723	609.869	489.331	348.659	440.254	367.797	592.601	598.219	372.751	431.282	332.894	463.681		499.81	489.851	366.094	375.388	374.126	386.582
504	pygo	3723.76	2462.43	3533.67	3875.03	4040.35	2973.44	3812.17	3186.9	4157.19	4284.3	4354.45	4584.71	3581.21	2611.74	4258.85	3781.03	4064.49	3715.97	2937.78	3380.89	3334.4	3469.2	3741.07	4159.98	3049.47	2871.45	3823.34	3836.26	4134.63	3492.58		3420.88	2902.68	3821.49	3915.19	4067	3785.34
505	Top1	8038.54	7144.37	10189.8	10479.9	10169.4	9789.47	5178.98	4677.25	6494.37	6151.64	6606.19	5938.74	3719.3	3687.48	5862.93	6293.56	7265.79	6407.39	5799.99	6143.52	8427.36	8682.72	8864.72	8700.34	5932.81	5608.54	8960.37	9086.04	10410.6	8414.42		5733.92	5452.23	7986.96	7976.44	8663.35	7850.07
506	laza	275.225	314.551	242.495	246.261	219.667	347.884	412.418	374.224	258.593	290.252	299.869	269.551	320.078	365.499	239.187	270.438	216.638	292.729	449.984	360.504	356.525	315.94	358.926	287.112	349.732	345.127	267.113	296.507	245.076	274.697		361.487	351.981	272.783	279.868	268.035	294.395
507	snoRNA:Me18S-C1831	7.67559	8.30499	6.24986	2.20862	1.26975	5.66586	16.1944	5.45516	4.92558	6.94752	3.63477	3.91789	10.9741	10.8296	5.69492	6.12313	6.73486	2.10596	12.0225	14.9432	4.45656	4.08984	4.33748	3.14356	10.6863	3.68135	2.26367	4.31282	4.08459	1.0327		11.5106	8.64286	4.71812	4.31426	4.01229	3.17319
508	CG12994	13.1582	8.30499	4.99989	2.20862	6.34875	5.66586	15.1148	18.5475	8.2093	10.0353	9.08693	14.1044	17.3756	11.7321	7.59323	4.08209	5.61238	11.5828	18.8925	15.8771	6.23919	9.20213	6.50621	12.5743	10.6863	6.44236	4.52734	11.8603	15.3172	13.4251		15.0455	12.1808	6.31379	6.12074	8.5743	11.4705
509	Hsp26	27370.1	25327.1	36398	35884.6	55829.7	64168.1	43088	42620.1	73174.4	68539.6	105165	108551	55291.1	45245.2	96224.3	79745.6	113586	126458	19977.9	23811	37760.5	39858.5	102367	102378	22980.3	17086.1	47601.2	45636.1	98101.7	113232		33741.5	30817.9	58231.7	57202	95009.7	102957
510	SmydA-7	69.0803	92.393	47.499	53.0069	33.0135	50.9927	95.0073	94.9198	62.3907	50.1765	38.1651	52.4997	95.1088	107.394	56.9492	53.0672	38.1642	53.702	83.2986	80.3196	78.4355	61.3475	57.4716	53.4406	69.9464	72.7067	72.4375	71.1616	75.565	82.6158		82.4883	89.5465	63.5424	62.2011	48.4759	58.6502
511	CG15097	33.9919	44.6393	23.7495	25.3991	30.474	31.7288	53.9814	43.6413	41.8674	47.0888	45.4346	25.8581	50.2979	69.49	29.4238	34.6978	35.9193	38.9603	44.6549	38.2919	31.1959	36.8085	41.206	29.3399	47.6024	64.4236	36.9733	21.5641	36.7613	48.5368		46.1057	52.0972	32.642	34.0162	37.9591	34.8848
512	Lim1	46.0536	36.3343	18.7496	27.6078	22.8555	32.862	24.8315	36.0041	28.7325	29.334	29.0782	35.261	32.0078	27.9765	17.0848	21.431	21.3271	21.0596	58.3949	41.0937	32.0873	29.6513	26.0249	22.005	48.5739	40.4948	30.9368	21.5641	35.7402	36.1444		41.9723	36.3807	25.5182	27.4101	27.0052	29.4664
513	SF1	1818.02	1619.47	2294.95	2418.44	2252.54	2153.03	2610.54	2642.48	3785.31	3578.75	3424.86	3971.17	2620.98	2139.75	4221.84	3254.45	3267.53	3314.78	1826.56	2103.25	2291.56	2334.27	2523.33	2833.4	1769.06	1684.22	2751.12	2532.71	2696.85	2389.66		2129.03	2037.83	3068.95	3052.34	2833.02	2932.41
514	CG14752	29.6059	52.9443	6.24986	12.1474	8.88826	3.39952	14.0352	29.4579	2.46279	16.9828	1.81739	8.61936	9.14507	6.31727	0	2.04104	0	0	31.7737	14.0092	5.34788	12.2695	3.25311	2.09571	23.3155	19.3271	1.50911	0	0	0		21.5751	24.4112	3.11393	7.19745	2.79175	2.82292
515	Pa1	979.186	818.041	1317.47	1204.8	1532.59	1442.53	1248.05	1429.25	2507.94	2126.71	2204.49	2745.66	1587.58	1201.18	3081.9	2508.44	2650.17	2379.74	692.152	860.167	991.14	1150.27	1376.06	1444.99	907.36	657.121	1517.41	1263.66	1575.63	1316.69		1082.87	993.153	1883.17	1784.39	1867.79	1865.92
516	mspo	69.0803	88.2405	72.4984	79.5103	52.0598	61.1913	84.211	87.2826	60.7488	55.5802	65.4259	50.149	69.5026	82.1245	44.6102	44.903	44.8991	57.914	111.637	88.7251	70.4137	77.7069	88.9183	64.967	83.5471	100.317	52.0644	76.5526	65.3535	56.7983		83.5957	89.3379	60.0671	60.4358	63.3313	58.2039
517	Culd	299.348	320.78	401.241	403.073	312.359	545.056	465.32	429.867	550.023	642.26	630.633	523.43	416.101	504.479	634.984	624.56	601.647	698.126	376.132	408.136	639.071	571.555	641.946	631.856	415.792	471.213	556.109	633.985	687.233	849.91		394.539	426.895	556.286	575.099	574.764	649.676
518	CG42594	21.9303	17.6481	16.2496	15.4603	19.0463	19.2639	22.6722	27.2758	17.2395	14.667	18.1739	15.6716	14.6321	23.4641	8.54239	8.16418	19.0821	20.0066	31.7737	29.8864	21.3915	18.4043	22.7718	15.7178	27.2014	14.7254	14.3366	11.8603	17.3595	17.5559		23.6419	22.6	15.5519	14.8796	19.2867	17.6432
519	Cpr67Fa2	35.0884	32.1818	0	6.62586	0	0	8.63703	15.2745	0.82093	16.2109	2.72608	1.56716	3.65803	2.7074	4.74577	6.12313	0	0	24.9037	9.33949	0.891313	1.02246	0	0	19.4295	13.8051	1.50911	0	2.0423	1.0327		18.3433	14.6616	1.59343	5.99659	0.953675	0.519971
520	CG6425	744.533	689.314	849.981	929.829	1061.51	778.489	435.09	445.141	623.907	550.398	607.915	622.945	514.868	422.355	717.561	666.401	798.081	721.292	473.171	516.474	590.049	663.576	726.527	779.604	577.058	494.221	799.831	677.113	881.251	683.646		548.944	513.501	716.266	717.533	815.057	717.195
521	CG13058	1.09651	1.03812	0	0	0	0	1.07963	6.54619	0	0.771947	0	0.783578	2.74352	2.7074	0.949154	1.02052	1.12248	0	2.57625	0.933949	0	0	0	0	3.88591	1.84067	0	0	0	0		2.27636	2.61327	0.189831	0.34422	0.224495	0.156716
522	RhoGAP54D	1382.7	1356.83	2016.21	2247.27	2632.19	2124.7	533.336	665.53	912.874	801.281	848.719	728.728	679.479	547.797	1073.49	1018.48	1238.09	1256.21	759.134	735.952	1558.91	1726.93	1566.91	1549.78	919.989	832.905	1592.87	1947.24	2210.79	1659.54		854.928	827.802	1430.87	1454.76	1699.34	1463.79
523	Socs36E	425.447	297.942	312.493	369.944	311.089	291.225	562.486	556.426	373.523	372.85	383.468	506.191	490.176	527.041	243.933	362.285	390.622	371.702	571.068	592.124	526.766	448.86	403.385	403.424	521.683	606.502	282.959	434.517	306.345	499.825		514.172	516.007	347.935	359.29	358.982	414.474
524	CG34250	89.9141	95.5074	63.7486	50.7983	66.027	67.9903	121.998	97.1019	74.7046	94.9495	84.5084	104.999	126.202	126.345	102.509	72.4571	62.8587	101.086	96.1799	98.0646	67.7398	50.1005	67.2309	59.7277	88.4044	84.671	80.7376	73.318	66.3747	68.158		104.54	100.338	77.8878	79.3467	69.3999	80.3923
525	snoRNA:Psi18S-1377a	3.28954	4.15249	2.49995	1.10431	5.079	0	3.23889	7.63723	1.64186	0.771947	1.81739	3.13431	6.40155	3.60987	1.89831	1.02052	3.36743	4.21192	6.86999	8.40554	2.67394	2.04492	3.25311	1.04785	1.94295	4.60169	1.50911	2.15641	1.02115	3.09809		4.34858	5.68136	2.04463	1.59152	2.90761	2.29844
526	Cpr65Av	38.378	48.7918	2.49995	6.62586	3.80925	0	9.71666	39.2772	3.28372	22.3865	0	5.48505	10.0596	5.4148	3.79662	11.2257	0	0	50.6662	4.66974	0.891313	3.06738	0	0	34.0017	12.8847	0	0	0	0		28.5644	22.2076	2.09432	6.74005	0.761851	1.09701
527	spas	2619.57	2420.9	2773.69	2854.64	2982.64	2711.68	1891.51	1709.65	2443.91	2283.42	2582.5	2411.85	1734.82	1429.51	2229.56	2340.06	2494.14	2091.22	2150.31	2140.61	2312.06	2544.9	2513.57	2528.47	2214	2025.66	2686.22	2548.88	2872.49	2361.78		2122.04	1945.27	2489.09	2473.18	2689.07	2421
528	CG31267	110.748	195.167	98.7478	106.014	100.31	156.378	125.237	177.838	109.184	169.828	126.308	104.216	171.927	208.47	131.932	130.627	116.738	155.841	182.913	145.696	98.9357	157.459	159.402	136.221	140.864	157.378	99.6015	80.8654	106.199	119.793		146.338	176.91	107.68	121.262	121.792	134.49
529	CG43386	39.4745	48.7918	11.2498	18.7733	5.079	3.39952	28.0703	46.9144	18.0605	27.7901	9.08693	17.2387	32.0078	17.1469	11.3898	11.2257	2.24495	8.42385	28.3387	10.2734	10.6958	10.2246	5.42185	2.09571	33.0302	24.8491	5.2819	1.07821	4.08459	1.0327		32.1843	29.5951	11.3355	14.7862	5.18346	6.4381
530	CG6414	21.9303	14.5337	2.49995	3.31293	1.26975	0	8.63703	15.2745	5.74651	9.26336	0	0	3.65803	9.92714	1.89831	5.10261	0	1.05298	22.3275	1.8679	4.45656	3.06738	0	0	8.7433	9.20337	2.26367	0	0	1.0327		13.0592	10.1613	3.373	4.23897	0.25395	0.417136
531	Hers	1390.38	725.648	1202.47	1555.97	1470.37	1298.61	978.143	691.714	986.757	1190.34	1044.09	1092.31	684.051	601.043	950.103	856.218	892.369	890.822	883.653	917.138	1405.6	1336.35	1444.38	1333.92	762.61	995.805	1328.02	1487.92	1700.21	1434.42		939.767	786.27	1174.59	1286.01	1310.28	1210.02
532	arx	703.962	663.361	501.239	510.191	592.974	446.47	722.271	725.536	581.218	538.819	475.246	647.235	837.689	720.169	705.222	569.451	625.219	573.875	573.644	609.869	410.895	467.264	440.254	539.645	651.861	559.565	574.218	509.991	487.088	445.092		697.885	655.7	554.558	547.869	524.156	530.463
533	EDTP	4105.35	4385.03	4414.9	4585.1	5193.28	4602.94	3441.86	3494.58	4436.3	4152.3	4090.93	3874.01	4056.75	3701.92	4928.01	4535.2	5061.25	4756.32	3515.72	3576.09	3711.43	4077.57	4067.47	4412.52	3745.05	3210.14	4322.1	4318.21	4587	3948		3772.94	3673.55	4362.55	4339.79	4599.99	4318.76
534	CG14245	281.804	261.607	149.997	181.107	187.923	201.705	226.722	204.023	142.021	97.2653	124.491	160.633	110.655	141.687	109.153	72.4571	75.2059	101.086	172.609	166.243	106.066	141.099	112.774	133.078	267.156	162.9	149.402	120.759	119.474	109.466		211.789	187.292	131.328	128.599	123.974	141.194
535	Uhg2	446.281	447.431	357.492	277.182	335.214	422.673	760.058	644.8	470.393	471.66	460.707	504.624	656.616	692.192	472.679	453.112	436.643	414.875	492.922	640.689	380.59	371.153	377.36	375.132	478.938	309.233	301.068	246.909	250.181	292.253		566.963	546.869	396.444	380.636	372.021	401.911
536	Dok	2054.87	1689.03	2309.95	2306.9	2633.46	2321.87	1166	1120.49	1635.29	1571.68	1634.74	1685.48	1078.2	904.272	1512.95	1655.29	1911.58	1686.88	1421.23	1520.47	1705.97	1884.39	1958.37	1987.78	1547.56	1335.41	2155.02	2082.02	2388.47	2011.69		1453.57	1313.93	1863.84	1850.51	2105.32	1938.74
537	Rat1	2312.55	2344.08	2457.45	2635.99	2676.63	2438.59	2058.85	2022.77	2308.45	2251.77	2291.72	2073.35	2291.76	2004.38	2649.09	2524.77	2769.15	2630.35	1996.59	2092.98	2187.28	2268.84	2302.12	2419.5	2098.39	1953.88	2405.53	2422.73	2539.6	2184.15		2151.63	2083.62	2401.56	2425.93	2515.84	2349.19
538	CG10669	490.141	467.156	521.239	526.756	652.652	531.458	377.87	366.587	489.274	458.536	424.359	416.863	439.878	394.378	575.187	522.507	605.015	552.815	338.347	354.901	441.2	422.276	478.207	518.688	417.735	325.799	476.126	469.019	480.961	450.256		412.794	381.764	500.605	495.561	528.239	494.016
539	CG13377	269.742	238.768	219.995	164.542	140.942	173.375	323.889	314.217	256.13	277.901	240.804	261.715	305.445	268.033	207.865	223.494	187.454	171.636	255.907	263.374	189.85	208.582	180.005	189.662	274.928	262.296	182.603	144.48	151.13	133.218		285.982	269.338	211.288	204.552	180.067	185.921
540	CG34393	15.3512	26.9912	7.49984	12.1474	16.5068	20.3971	29.15	24.0027	20.5232	24.7023	22.7173	20.373	27.4352	33.3913	18.0339	21.431	24.6945	23.1656	29.1975	23.3487	24.9568	13.292	10.8437	28.2921	32.0588	30.3711	15.0911	8.62565	22.4653	32.0136		26.6385	27.621	17.221	18.9863	19.4455	24.8483
541	CG13051	24.1233	38.4106	0	6.62586	6.34875	0	4.31851	2.18206	0	2.31584	1.81739	1.56716	0	0	0	2.04104	0	0	36.9262	3.7358	0.891313	0	0	1.04785	18.4581	7.3627	0	0	0	0		16.7652	10.3382	0.178263	1.9666	1.63323	0.523002
542	CG43800	14.2547	11.4194	1.24997	3.31293	3.80925	7.9322	2.15926	4.36413	2.46279	2.31584	3.63477	3.13431	1.82901	4.51233	0.949154	2.04104	3.36743	3.15894	6.86999	11.2074	6.23919	6.13475	5.42185	4.19142	15.5436	12.8847	3.77279	2.15641	12.2538	4.13079		8.13131	8.87759	2.93478	3.31798	5.69742	4.50953
543	CG5895	37.2815	42.5631	59.9987	87.2405	74.9153	87.2542	53.9814	64.3709	102.616	120.424	110.86	98.7308	58.5285	76.7097	112.949	114.298	110.003	103.192	88.4511	95.2628	106.958	100.201	86.7495	110.025	77.7182	92.9541	84.5104	88.4129	76.5861	97.0735		63.1921	74.3721	93.4064	102.416	91.8228	99.2551
544	Lcp65Ag3	51.5361	37.3725	2.49995	2.20862	3.80925	0	4.31851	12.0014	0.82093	6.17557	0.908693	0.783578	0.914507	0	0	3.06157	0	1.05298	23.1862	7.47159	0	0	0	4.19142	17.4866	13.8051	11.3184	1.07821	1.02115	1.0327		19.4884	14.1301	2.92785	3.94051	1.14782	1.41214
545	nsl1	4581.23	3463.18	4089.91	4470.25	4798.39	3877.71	4113.38	3572.04	4355.85	4211.74	4393.53	4411.54	3713.81	2914.97	4237.97	4117.81	4358.58	3936.04	3670.29	4017.85	4017.15	4168.57	4417.72	4760.4	3785.85	3601.28	4637.51	4324.68	4740.17	4266.07		3972.91	3513.86	4267.68	4314.92	4541.68	4250.36
546	Ccp84Ag	66.8873	73.7068	16.2496	23.1905	13.9673	3.39952	11.8759	24.0027	5.74651	26.2462	3.63477	4.70147	22.8627	6.31727	3.79662	3.06157	5.61238	6.31789	44.6549	15.8771	21.3915	16.3593	2.16874	7.33498	48.5739	34.0525	6.79101	4.31282	3.06345	5.16349		38.9709	30.7913	10.7951	16.2832	5.68932	5.38347
547	EndoB	1093.22	1071.34	1233.72	1165.05	1164.36	1087.84	915.525	842.277	1080.34	959.53	1058.63	1125.22	938.284	746.34	1118.1	1087.88	1302.07	1065.62	911.132	949.826	945.683	1010.19	1007.38	1069.86	942.333	792.41	1067.7	1113.79	1136.54	923.231		960.1	880.439	1089.11	1051.21	1133.8	1054.35
548	mei-W68	19.7372	17.6481	27.4994	33.1293	30.474	19.2639	25.9111	20.7296	33.6581	27.7901	26.3521	36.0446	21.0337	27.074	40.8136	41.8414	26.9394	22.1126	17.175	16.8111	25.8481	17.3818	27.1092	33.5314	14.5722	14.7254	26.4095	21.5641	21.4441	23.752		19.6858	19.3976	30.8457	30.7981	26.4638	26.9409
549	CG32266	21.9303	28.0293	1.24997	2.20862	1.26975	0	1.07963	3.2731	0	5.40363	0.908693	1.56716	0	0.902467	0	3.06157	0	1.05298	22.3275	3.7358	3.56525	0	0	2.09571	11.6577	8.28304	0	0	1.02115	0		11.399	8.84475	0.963045	2.2355	0.639918	0.943169
550	CG1129	1116.25	1078.61	1311.22	1287.63	1392.92	1246.49	1159.52	1195.77	1429.24	1492.95	1499.34	1666.67	1069.06	1114.55	1299.39	1364.44	1558	1260.42	1153.3	1276.71	1164.05	1245.36	1202.57	1305.63	1057.94	1028.94	1316.7	1215.14	1177.38	1225.81		1111.21	1138.91	1304.12	1312.14	1366.04	1341
551	ZnT63C	1980.3	1874.85	2677.44	2609.49	2963.6	2683.35	2582.47	2683.94	4313.16	3812.65	3870.12	4113	2952.03	2854.5	4877.7	4158.63	4441.64	4120.31	1922.74	2231.2	2388.72	2509.11	2877.92	3060.78	2184.85	1914.3	2947.3	2559.66	2914.36	2583.81		2324.48	2311.76	3440.87	3327.17	3413.53	3312.25
552	CG5916	1568.01	1515.66	1763.71	1713.89	2115.4	1725.82	1155.2	1177.22	1462.9	1344.73	1409.38	1536.6	1135.82	986.396	1589.83	1558.34	1661.27	1432.05	1183.36	1328.08	1353.9	1445.76	1473.66	1468.04	1414.47	1135.7	1640.41	1536.44	1639.96	1396.21		1291.37	1228.61	1562.15	1528.55	1659.93	1511.74
553	Lsd-1	2956.2	3538.96	2374.95	3382.5	1378.95	2835.2	4976.01	5663.55	3489.77	3787.17	2557.06	3029.31	4867.92	6329	3294.51	4233.13	2828.64	3165.26	5951.99	4964.87	3928.01	3686.99	2553.69	4004.9	6138.77	6415.67	4625.43	3878.31	2925.59	3450.24		4978.18	5382.41	3542.54	3803.53	2448.79	3296.98
554	dpr5	14.2547	22.8387	16.2496	17.669	11.4278	7.9322	23.7518	15.2745	19.7023	10.8073	14.5391	11.7537	24.6917	27.074	10.4407	17.3489	12.3472	12.6358	25.7625	18.679	12.4784	12.2695	11.9281	9.43069	17.4866	32.2118	12.8275	15.0949	12.2538	11.3597		21.1895	23.2156	14.3397	12.8446	12.4992	10.6224
555	CG15515	16.4477	25.9531	14.9997	17.669	16.5068	21.5303	23.7518	28.3668	16.4186	20.0706	22.7173	20.373	29.2642	24.3666	18.0339	20.4104	13.4697	23.1656	36.0675	31.7543	24.0654	14.3144	22.7718	18.8614	27.2014	31.2915	25.6549	11.8603	28.5922	21.6866		26.5465	28.3465	19.8345	21.0988	20.8115	21.1234
556	CG5004	2016.49	1686.95	3389.93	3499.56	3847.35	3304.33	872.34	917.558	1077.06	1281.43	1339.41	1373.61	775.502	631.727	1301.29	1217.48	1424.42	1222.51	1342.22	1180.51	2653.44	2755.53	2758.63	2412.16	1260.01	1429.28	2667.36	2915.47	3678.18	2814.1		1253.31	1169.21	2217.81	2280.62	2609.6	2225.34
557	CG8176	3141.51	2852.76	3263.68	3396.86	3733.07	3321.33	2478.83	2394.82	2770.64	2880.13	3048.66	3267.52	2265.23	1841.03	2761.09	2947.27	3122.73	2551.37	2475.77	2706.58	2725.63	2922.19	3009.12	3279.79	2538.47	2310.05	3192.53	3092.29	3583.21	3230.28		2579.96	2421.05	2942.71	2991.25	3299.36	3130.06
558	trbd	1277.44	1082.76	1697.46	1625.54	1684.96	1543.38	1672.34	1733.65	2410.25	2428.54	2455.29	2766.03	1776.89	1500.8	2685.16	2400.27	2342.61	2336.56	1404.91	1449.49	1474.23	1495.86	1862.95	1996.16	1297.89	1339.09	1772.45	1727.29	1772.71	1910.49		1485.9	1421.16	2007.91	1997.19	2023.7	2110.53
559	DCAF12	646.943	503.49	864.981	854.736	1086.91	788.688	828.075	828.093	1686.19	1482.91	1471.17	1665.89	1146.79	908.784	2465.9	1753.26	1754.43	1724.78	447.408	459.503	581.136	675.846	915.207	1052.05	482.824	376.418	915.278	803.263	844.49	798.275		710.408	615.258	1302.7	1259.99	1214.44	1205.94
560	CG13047	35.0884	59.1731	3.74992	7.73017	13.9673	1.13317	17.2741	17.4565	4.92558	8.49141	0.908693	3.91789	7.31606	2.7074	1.89831	3.06157	3.36743	0	29.1975	3.7358	6.23919	6.13475	0	0	22.344	14.7254	0	0	0	0		22.244	19.5596	3.3626	4.87182	3.64868	1.01021
561	CG14490	5.48257	3.11437	4.99989	4.41724	1.26975	5.66586	7.5574	2.18206	6.56744	5.40363	10.9043	6.26862	0.914507	3.60987	6.64408	11.2257	11.2248	13.6888	2.57625	1.8679	9.80444	9.20213	7.59058	11.5264	0.971477	3.68135	12.8275	3.23462	11.2326	11.3597		3.50044	2.89111	8.16866	7.81937	8.44441	9.70186
562	CG11529	13.1582	16.61	14.9997	12.1474	12.6975	12.4649	14.0352	10.9103	4.10465	7.71947	9.08693	6.26862	5.48704	14.4395	4.74577	9.1847	10.1023	6.31789	18.8925	18.679	11.5871	14.3144	16.2655	14.67	29.1443	27.6101	5.2819	4.31282	11.2326	11.3597		16.1434	17.6498	8.14381	8.29632	11.877	10.2162
563	slam	1313.62	1224.99	1851.21	2063.96	2436.65	1841.4	556.009	550.971	806.153	678.541	818.732	659.773	579.798	484.625	880.815	933.778	972.065	961.372	705.033	644.425	1407.38	1565.38	1545.23	1440.8	763.581	828.304	1546.09	2015.17	2076	1619.27		783.609	746.662	1298.33	1315.36	1569.73	1304.52
564	CG32808	8.77211	10.3812	11.2498	11.0431	6.34875	11.3317	30.2296	24.0027	17.2395	13.1231	13.6304	17.2387	19.2047	20.7567	11.3898	18.3694	7.85734	12.6358	20.61	17.745	8.02181	10.2246	11.9281	13.6221	21.3725	26.6898	9.80924	8.62565	9.19034	12.3924		20.0378	19.9151	11.542	10.6774	9.79098	13.4441
565	Ugt37A2	405.71	316.628	244.995	443.933	266.648	443.07	577.601	759.358	325.909	531.099	445.259	667.608	754.469	942.176	419.526	482.707	501.747	498.06	581.373	510.87	361.873	410.006	214.705	373.036	532.37	469.372	278.432	393.545	263.456	439.929		570.304	599.681	326.147	406.973	338.363	484.341
566	qkr58E-2	3091.07	2696.01	3001.18	3121.89	2886.14	2996.11	3059.67	2745.04	3592.39	3606.54	3513.01	4109.87	3234.61	2407.78	4083.26	3703.48	3687.34	3367.43	2529.02	2729	2717.61	2907.87	3009.12	3304.93	2565.67	2387.36	3393.24	3059.95	3064.47	2874		2896.01	2593.04	3357.54	3384.51	3232.02	3330.47
567	CG13671	578.959	512.833	643.736	705.654	731.377	649.307	552.77	606.614	801.227	725.63	667.889	710.705	636.497	599.238	933.019	754.166	771.141	840.279	433.668	466.04	527.657	526.566	519.413	631.856	453.68	396.665	665.519	550.963	630.049	541.133		531.115	516.278	714.232	711.496	663.974	674.656
568	Ccp84Ac	37.2815	65.4018	18.7496	12.1474	6.34875	7.9322	18.3537	48.0054	13.1349	12.3511	7.26954	4.70147	23.7772	18.0493	0.949154	5.10261	1.12248	2.10596	32.6325	14.9432	11.5871	15.3369	2.16874	1.04785	24.2869	18.4067	0	0	0	0		27.2663	32.9613	8.88414	7.40696	3.3819	3.1575
569	CG11638	51.5361	52.9443	36.2492	35.3379	30.474	50.9927	55.0611	64.3709	54.1814	45.5449	51.7955	30.5595	54.8704	64.0752	46.5086	48.9851	57.2463	37.9073	67.8412	62.5746	59.7179	39.8759	52.0497	52.3927	67.0319	75.4677	47.5371	35.5808	68.417	51.6349		59.2681	63.8865	48.8388	46.9293	51.9965	44.6974
570	CG32564	55.9222	55.0206	12.4997	24.2948	16.5068	19.2639	12.9555	44.7323	18.8814	18.5267	5.45216	13.3208	33.8368	24.3666	18.0339	18.3694	14.5922	7.37087	55.8187	26.1506	27.6307	21.4716	26.0249	17.8135	53.4313	63.5033	38.4824	25.8769	19.4018	33.0463		42.3929	42.7547	23.1056	25.3937	16.3956	18.1631
571	CG32040	9.86862	18.6862	0	3.31293	6.34875	12.4649	7.5574	10.9103	2.46279	5.40363	7.26954	6.26862	9.14507	10.8296	0.949154	7.14366	5.61238	10.5298	7.72874	8.40554	8.91313	7.15721	11.9281	13.6221	12.6292	8.28304	6.79101	6.46923	19.4018	16.5232		9.38581	11.4229	3.82322	5.07397	10.1121	11.8817
572	CG11122	2636.02	1324.65	2034.96	2758.57	2691.87	2107.7	2213.24	1907.12	2012.92	2443.21	1912.8	2009.09	1666.23	1204.79	1946.72	1818.57	1579.32	1764.8	1569.79	1794.12	2462.7	2647.15	2550.44	2459.32	1411.56	1733.92	2653.02	2935.95	2701.96	2372.11		1899.37	1592.92	2222.06	2452.84	2287.28	2142.6
573	CG34112	77.8524	69.5543	56.2488	72.8845	38.0925	70.2567	104.724	122.196	87.0185	84.1422	90.8693	89.3279	132.604	142.59	98.712	65.3134	69.5936	87.3974	102.191	122.347	75.7616	62.37	53.1341	48.2013	93.2618	100.317	66.401	79.7872	55.142	65.0599		102.127	111.401	76.8284	79.5803	61.3663	72.0486
574	CG10804	47.1501	50.8681	29.9993	35.3379	24.1253	44.1937	49.6629	34.913	36.9418	30.8779	42.7085	33.6939	40.2383	42.4159	26.5763	32.6567	39.2867	24.2186	76.4286	68.1783	39.2178	55.2128	49.881	34.5792	79.6612	76.388	34.7096	49.5975	52.0786	54.733		58.6282	54.5527	33.489	33.3439	41.616	38.2837
575	Mtr4	1478.1	1444.03	1684.96	1669.72	1963.03	1585.31	1747.92	1575.45	1939.04	1776.25	1920.07	1743.46	1742.14	1526.97	2011.26	1928.79	2017.09	1904.84	1423.81	1500.86	1543.75	1557.21	1671.01	1741.53	1526.19	1363.02	1767.17	1658.28	1681.83	1606.88		1583.63	1482.07	1789.24	1753.63	1850.61	1716.4
576	Brf	763.173	745.373	952.479	1015.97	958.662	933.734	438.329	501.875	620.623	574.328	626.089	593.952	477.373	477.405	701.425	619.457	795.836	776.047	562.48	596.793	838.725	836.372	853.398	870.767	643.118	646.997	821.713	911.084	1072.21	806.537		576.895	593.689	786.993	790.431	861.238	796.207
577	D19A	1535.12	1519.81	1579.97	1737.08	1679.88	1550.18	1223.22	1184.86	1382.45	1335.47	1316.7	1251.37	1381.82	1096.5	1578.44	1373.62	1491.77	1478.39	1055.4	1133.81	1291.51	1422.24	1423.78	1588.55	1271.66	1057.47	1567.97	1710.03	1627.71	1520.13		1293.44	1198.49	1480.07	1502.09	1507.97	1477.72
578	rempA	82.2385	60.2112	84.9981	88.3448	55.869	70.2567	95.0073	91.6467	67.3162	54.8082	81.7823	84.6264	83.2202	106.491	74.9832	69.3955	71.8385	76.8676	105.626	112.074	84.6747	67.4823	56.3872	68.1106	114.634	113.201	60.3646	75.4744	82.713	104.302		96.1453	96.7249	74.4674	72.6351	69.718	80.8327
579	snoRNA:Psi28S-2648	3.28954	1.03812	1.24997	2.20862	5.079	5.66586	11.8759	4.36413	1.64186	3.08779	1.81739	1.56716	1.82901	7.21974	0	1.02052	3.36743	0	7.72874	4.66974	0.891313	0	0	1.04785	5.82886	0.920337	0.754557	0	0	1.0327		6.11041	3.64241	0.90754	1.38846	2.05276	1.86271
580	NimC2	12.0616	21.8006	37.4992	41.9638	19.0463	37.3947	17.2741	32.731	25.4488	36.2815	38.1651	20.373	11.8886	18.9518	19.9322	17.3489	32.5518	28.4305	22.3275	11.2074	35.6525	35.7861	32.5311	27.2442	22.344	20.2474	24.9004	28.0333	22.4653	22.7193		17.1791	20.9876	28.6866	31.7461	28.9519	27.2323
581	CG43222	6.57908	5.19062	1.24997	4.41724	5.079	4.53269	5.39814	6.54619	3.28372	3.08779	0.908693	3.91789	7.31606	9.92714	4.74577	3.06157	3.36743	4.21192	7.72874	7.47159	0.891313	5.1123	1.08437	2.09571	5.82886	6.44236	3.01823	2.15641	7.14804	5.16349		6.57018	7.11558	2.6378	3.23207	3.51751	3.98434
582	CG6891	517.554	479.613	419.991	418.534	339.023	389.811	863.703	879.372	612.414	610.61	620.637	629.997	866.953	942.176	657.764	567.41	466.95	550.709	680.988	757.432	472.396	438.635	382.782	444.29	648.947	629.511	420.288	498.131	260.393	401.719		715.629	737.621	516.57	515.918	413.957	483.305
583	CG15046	37.2815	47.7537	71.2484	70.6759	44.4413	78.1889	62.6184	87.2826	101.795	93.4056	99.0475	98.7308	70.4171	73.0998	74.9832	89.806	83.0633	98.9802	54.1012	54.169	81.1094	81.7967	93.2557	121.551	43.7165	58.9016	69.4193	74.3962	76.5861	88.812		53.6269	64.2413	79.7111	77.9187	79.2788	97.2526
584	Balat	3.28954	4.15249	7.49984	15.4603	31.7438	38.5278	8.63703	17.4565	26.2697	27.0181	23.626	46.2311	0.914507	11.7321	15.1865	27.5541	38.1642	49.4901	12.0225	17.745	12.4784	12.2695	53.1341	49.2492	5.82886	11.044	12.8275	19.4077	63.3112	74.3542		6.13848	12.426	14.8524	16.5942	41.9959	51.5705
585	TwdlW	69.0803	145.337	29.9993	12.1474	17.7765	9.06537	45.3444	68.735	14.7767	29.334	5.45216	5.48505	23.7772	28.8789	4.74577	2.04104	6.73486	1.05298	61.8299	21.4808	26.7394	29.6513	2.16874	3.14356	41.7735	23.0084	1.50911	2.15641	0	0		48.3611	57.4881	15.5541	14.8951	6.42645	3.74939
586	Jon66Ci	504.396	208.663	359.992	346.753	285.694	124.649	762.218	582.611	343.97	261.69	765.119	398.058	700.513	608.263	370.17	243.905	460.215	253.768	471.453	509.002	128.349	162.571	204.946	313.309	349.732	299.11	141.857	246.909	141.94	174.526		557.662	441.53	268.867	249.764	371.583	252.862
587	CG2321	903.527	777.555	943.729	933.142	1188.49	879.341	682.325	724.445	934.218	843.738	861.441	894.846	707.829	599.238	987.12	931.737	1023.7	884.504	597.689	742.489	688.093	722.879	944.485	892.772	779.125	687.492	895.659	810.811	1002.77	730.117		734.099	706.244	889.764	869.551	1004.18	856.316
588	CG16884	78.949	105.889	7.49984	24.2948	7.61851	13.5981	14.0352	13.0924	3.28372	10.8073	0.908693	1.56716	4.57254	2.7074	6.64408	5.10261	3.36743	4.21192	70.4174	15.8771	15.1523	16.3593	6.50621	4.19142	41.7735	42.3355	24.1458	7.54744	8.16919	4.13079		41.9495	35.9802	11.3452	16.2089	5.31401	5.53987
589	TkR86C	6.57908	8.30499	2.49995	5.52155	3.80925	7.9322	5.39814	9.81929	1.64186	1.54389	1.81739	3.13431	4.57254	8.1222	0.949154	3.06157	4.48991	2.10596	6.01124	4.66974	6.23919	4.08984	2.16874	2.09571	5.82886	7.3627	0.754557	3.23462	6.12689	5.16349		5.67797	7.65578	2.41694	3.00167	3.68243	4.08633
590	CG34355	150.222	180.634	101.248	144.665	115.547	176.775	153.307	180.02	122.319	116.564	126.308	97.1637	161.868	157.029	105.356	150.017	116.738	152.682	178.62	194.261	166.675	161.549	149.643	133.078	172.923	217.2	126.766	150.949	180.743	188.984		163.388	185.829	124.473	132.005	137.796	149.736
591	Chs2	266.453	354	263.744	321.354	248.871	380.746	424.294	399.318	313.595	262.462	348.938	277.387	445.365	573.969	310.373	338.813	345.723	359.067	711.903	523.011	471.504	378.31	463.026	360.462	514.883	537.477	337.287	411.875	379.867	434.766		472.58	477.555	339.301	340.596	357.285	362.485
592	nAChRalpha2	26.3163	39.4487	24.9995	33.1293	27.9345	29.4625	41.0259	45.8234	30.3744	25.4742	30.8955	25.8581	45.7254	46.0258	18.0339	32.6567	32.5518	30.5364	43.7962	57.9048	46.3483	33.7412	28.1936	23.0528	49.5454	47.8575	36.9733	35.5808	19.4018	32.0136		41.2818	47.412	31.3459	31.9918	27.7955	28.1847
593	Lmx1a	5.48257	8.30499	4.99989	3.31293	1.26975	2.26634	8.63703	7.63723	8.2093	6.94752	5.45216	4.70147	13.7176	9.92714	1.89831	3.06157	7.85734	5.2649	9.44624	12.1413	3.56525	9.20213	6.50621	4.19142	9.71477	11.044	3.77279	4.31282	5.10574	4.13079		9.39964	9.81095	4.48911	3.89936	5.23824	4.11098
594	Tak1	2287.33	2439.59	2357.45	2587.4	2718.54	2424.99	2226.19	2035.87	2475.1	2376.82	2313.53	2383.64	2212.19	1915.94	2627.26	2527.83	2717.52	2402.9	2182.94	2240.54	2172.13	2189.09	2264.16	2418.45	2199.42	2078.12	2508.9	2463.7	2495.69	2255.41		2221.62	2142.01	2428.17	2454.5	2501.89	2377.08
595	CG14645	7411.33	6429.1	5072.39	4747.43	4253.67	5066.41	18309.4	16627.3	11714.7	12212.2	11311.4	10886.2	18897.4	21307.2	10616.3	11211.5	10362.7	10101.2	13582.8	14470.6	7807.01	7289.11	8802.91	8366.07	11829.7	11442.6	5988.92	5810.45	5579.56	6291.19		14006.1	14055.4	8239.85	8274.37	8062.05	8142.23
596	CG30096	211.627	199.32	318.743	325.772	388.544	309.356	268.827	320.763	543.455	466.256	442.533	648.803	400.554	282.472	679.594	475.563	539.911	478.053	141.694	180.252	222.828	244.368	274.345	297.591	169.037	150.015	359.169	259.848	317.577	242.684		238.348	226.564	424.758	410.724	392.582	395.297
597	Ugt37A1	9.86862	8.30499	3.74992	5.52155	10.158	11.3317	6.47777	10.9103	3.28372	12.3511	7.26954	4.70147	10.9741	9.92714	3.79662	6.12313	6.73486	3.15894	12.8812	25.2166	2.67394	13.292	4.33748	8.38284	10.6863	11.9644	3.77279	4.31282	3.06345	4.13079		10.1776	13.2647	3.4554	5.62321	6.31267	6.34115
598	lncRNA:Hsromega	1761	1367.21	1794.96	2028.62	2870.91	5192.19	1051.56	969.928	1245.35	1739.2	1964.59	2080.4	994.069	1057.69	1455.05	1947.16	2156.28	1879.57	1348.24	1199.19	3184.66	2794.38	4889.42	4501.58	1302.75	1416.4	2847.7	3360.77	8292.75	7730.77		1291.52	1202.08	2105.54	2251.05	4034.79	4276.9
599	CG43402	375.008	401.754	346.242	386.509	236.174	430.605	747.103	761.54	495.842	567.381	513.411	606.489	758.127	857.344	487.865	583.739	512.972	542.285	655.225	793.856	456.352	555.195	466.279	390.85	785.925	642.395	477.635	446.377	440.115	403.785		664.278	691.378	452.787	475.148	433.79	474.803
600	hpo	1973.72	1931.95	2101.2	2125.8	2393.48	2038.58	1675.58	1928.94	2357.71	2040.26	2097.26	2011.44	1966.19	1810.35	2517.16	2345.16	2658.02	2425.02	1568.08	1725	1645.36	1933.47	2015.84	2084.18	1656.37	1571.94	2090.12	2002.23	2121.95	1803.09		1767.99	1793.64	2142.31	2083.74	2257.31	2072.46
601	CG17660	1565.82	1684.87	1869.96	1809.96	1990.97	1770.01	1378.69	1444.53	1702.61	1608.74	1653.82	1487.23	1740.31	1542.32	1961.9	1745.09	1866.68	1979.6	1266.65	1437.35	1514.34	1609.35	1551.73	1724.77	1535.91	1501.07	1786.04	1866.37	1784.97	1730.8		1497.47	1522.03	1766.97	1736.2	1769.63	1738.48
602	CG1941	122.809	126.651	132.497	150.186	86.3431	126.915	140.352	160.382	125.602	124.283	129.943	117.537	121.629	161.542	106.305	111.237	143.677	122.146	178.62	193.327	126.566	115.538	121.449	112.12	196.238	143.573	108.656	129.385	122.538	139.414		151.93	157.095	119.925	123.2	120.79	123.626
603	CG30046	171.056	199.32	323.743	272.765	224.746	281.027	160.865	225.844	214.263	206.882	277.151	183.357	140.834	179.591	165.153	210.228	185.209	193.749	200.088	208.271	287.894	321.052	306.876	271.394	196.238	162.9	229.385	237.205	288.985	261.272		173.816	195.185	244.088	232.416	256.593	238.16
604	mnb	3654.68	2697.05	3697.42	4052.82	4706.97	3714.54	2477.75	2316.26	2822.36	3073.12	2988.69	3515.91	2452.71	1671.37	3168.28	2864.61	3089.06	2684.05	2670.71	2914.85	3180.2	3335.26	3597.94	3672.73	2868.77	2580.63	3805.23	3857.82	4570.66	3727		2824.92	2436.03	3334.7	3455.93	3790.66	3462.85
605	Sirt7	750.015	786.898	997.478	1050.2	1038.66	938.266	359.516	508.421	654.281	515.66	522.498	441.938	476.458	466.575	709.018	684.77	787.979	851.862	441.397	443.626	708.593	778.091	673.393	755.503	542.084	540.238	734.939	812.967	991.535	698.103		513.894	549.152	760.862	743.682	802.812	737.135
606	CG33296	14.2547	15.5719	38.7491	41.9638	17.7765	56.6586	35.6277	26.1848	95.2278	69.4752	69.0606	114.402	42.0673	41.5135	79.7289	82.6623	83.0633	87.3974	45.5137	70.0462	71.305	71.5721	74.8215	73.3498	32.0588	32.2118	57.3463	39.8936	37.7825	55.7656		33.9044	37.1056	68.4715	63.9639	56.5009	77.5148
607	CG1572	594.31	607.302	511.239	456.08	411.399	500.862	527.938	591.339	355.463	386.745	416.181	361.229	460.912	503.577	367.323	305.136	361.437	400.133	713.62	610.803	579.353	610.408	515.075	488.3	541.113	643.316	408.215	493.818	471.771	494.662		567.579	591.267	444.318	439.543	435.173	449.037
608	Smurf	3200.72	2823.7	4069.91	4702.15	5134.87	4325.32	1594.61	1572.18	2216.51	2141.38	2286.27	2020.06	1599.47	1304.97	2439.33	2425.78	2718.64	2675.62	2328.93	2082.71	3541.18	3689.03	3726.98	3756.56	2445.21	2465.58	3768.26	4335.47	4758.55	3930.45		2233.79	2049.83	3207.04	3318.46	3725.06	3341.6
609	Ets65A	21.9303	28.0293	16.2496	11.0431	12.6975	15.8644	14.0352	18.5475	11.493	7.71947	9.08693	10.1865	10.9741	13.537	6.64408	9.1847	12.3472	7.37087	29.1975	26.1506	16.9349	13.292	19.5186	13.6221	23.3155	34.9728	15.8457	21.5641	16.3384	13.4251		19.8905	24.2475	13.4335	11.6375	13.9977	12.0938
610	CG6723	21.9303	32.1818	48.7489	44.1724	34.2833	50.9927	35.6277	33.822	77.1674	68.7033	65.4259	104.216	38.4093	32.4888	83.5256	85.7239	77.4509	104.245	51.5249	52.3011	73.9789	51.123	72.6527	90.1155	48.5739	65.344	45.2734	60.3795	62.2901	87.7793		39.2132	43.2275	65.7388	63.1307	62.4206	87.4697
611	Uhg8	103.072	78.8974	76.2483	65.1543	79.9943	75.9225	163.024	153.836	93.586	110.388	91.7779	137.126	129.86	175.079	112.949	111.237	116.738	84.2385	116.79	120.479	73.0876	72.5946	84.5808	81.7327	114.634	80.0693	74.7012	53.9103	66.3747	76.4196		125.476	121.672	86.1145	87.2562	87.8931	91.0879
612	Dph1	1553.76	1586.25	1734.96	1851.93	2248.73	1747.35	1651.83	1721.65	2031.8	1742.28	1851.01	1753.65	1755.85	1632.56	2288.41	1949.2	2134.95	2147.03	1250.34	1332.74	1544.64	1543.91	1634.14	1771.92	1438.76	1237.85	1783.02	1812.46	1766.59	1720.47		1530.11	1502.21	1876.57	1842.06	1927.08	1828.08
613	CG13060	49.3431	56.0587	0	11.0431	5.079	0	5.39814	7.63723	0	12.3511	2.72608	2.35073	2.74352	0.902467	2.84746	7.14366	0	0	44.6549	14.0092	0	0	0	0	27.2014	20.2474	0.754557	0	2.0423	0		25.8682	19.771	0.720404	5.39925	1.96948	0.470147
614	CG43181	6.57908	15.5719	0	1.10431	2.5395	0	7.5574	13.0924	0	7.71947	0	2.35073	1.82901	1.80493	1.89831	3.06157	0	0	6.01124	3.7358	0	1.02246	0	0	12.6292	1.84067	0	0	0	0		6.92119	7.20913	0.379662	2.14442	0.5079	0.470147
615	CG14095	41.6675	48.7918	0	5.52155	16.5068	0	1.07963	8.72826	0	5.40363	0	5.48505	0.914507	0.902467	1.89831	5.10261	0	0	27.48	8.40554	0.891313	1.02246	0	1.04785	26.2299	13.8051	0	0	0	0		19.4743	16.1266	0.557924	2.74296	3.30135	1.30658
616	CG34375	6.57908	8.30499	1.24997	5.52155	2.5395	3.39952	6.47777	10.9103	2.46279	6.17557	2.72608	7.0522	9.14507	9.02467	4.74577	6.12313	2.24495	2.10596	12.0225	10.2734	1.78263	2.04492	4.33748	4.19142	9.71477	4.60169	5.2819	6.46923	4.08459	12.3924		8.78784	8.62302	3.10461	4.70148	3.18652	5.82829
617	CG17145	4.38605	2.07625	1.24997	1.10431	1.26975	3.39952	2.15926	5.45516	0.82093	3.85973	1.81739	3.91789	5.48704	5.4148	1.89831	1.02052	4.48991	4.21192	6.01124	5.60369	4.45656	1.02246	5.42185	0	7.77182	7.3627	1.50911	1.07821	0	1.0327		5.16308	5.18252	1.98698	2.56561	2.59978	2.51241
618	CG31637	1060.33	935.349	1171.22	1310.82	1320.54	1237.42	1275.04	1290.69	1873.36	1782.43	1756.5	1923.68	1363.53	1270.67	2234.31	1891.03	1872.29	1878.52	959.222	1063.77	1075.81	1157.42	1284.98	1314.01	964.677	894.568	1352.92	1316.49	1250.91	1234.07		1124.56	1091.01	1541.53	1551.26	1497.04	1517.54
619	CG13375	43.8605	34.2581	33.7493	19.8776	24.1253	47.5932	21.5926	37.0951	9.03023	15.4389	19.9912	21.1566	39.3238	14.4395	17.0848	13.2668	13.4697	16.8477	37.7849	35.4901	29.4133	27.6064	27.1092	23.0528	51.4883	47.8575	24.9004	23.7205	31.6556	27.8828		38.81	33.828	22.8356	21.343	23.2702	27.3066
620	fs(1)N	4579.04	3739.32	6078.62	5846.22	6809.67	5863.03	3187.06	2986.16	3875.61	3577.97	4133.64	3181.33	2140.86	2152.38	3263.19	3449.37	3751.32	3892.87	3580.98	3366.89	5051.96	4914.96	6218.86	5559.92	3205.88	3171.48	4715.23	4641.68	6360.73	5377.25		3338.76	3083.25	4596.92	4490.91	5454.84	4774.88
621	Spn	5452.96	3657.31	5182.39	6176.41	6369.07	4898.7	4064.8	4478.69	4274.58	4933.51	4188.16	4617.63	4493.89	2641.52	4953.64	4028	3900.61	3989.74	3824.01	3871.22	5188.33	5468.11	5966.2	5712.9	3636.24	4129.55	5831.22	6241.73	6620.11	5628.2		4294.38	3755.66	5086.03	5416.62	5408.83	4969.44
622	FBXO11	4278.59	3719.6	4599.9	4902.03	5574.21	4225.6	3456.97	3290.55	3856.73	4058.9	4034.59	4348.07	3168.77	2368.98	3834.58	3770.83	4216.02	3570.66	3557.8	3876.82	3804.12	4127.67	4416.64	4516.25	3686.76	3420.89	4734.09	4475.63	5131.27	4363.15		3629.78	3335.37	4165.88	4266.75	4674.55	4204.75
623	phr6-4	550.45	481.689	816.232	749.827	944.695	776.223	784.89	859.733	1164.9	1036.72	1086.8	1219.25	824.886	709.339	1487.32	1217.48	1224.62	1324.65	474.888	547.294	617.68	703.452	773.155	789.035	513.912	419.674	802.849	639.376	735.227	636.141		629.805	603.546	977.797	938.881	952.899	949.059
624	CG10555	2665.62	1827.1	2699.94	3120.78	2589.02	2537.17	3650.22	2925.06	4251.59	4454.13	4343.55	4870.72	3098.35	2515.18	4393.63	3790.22	3609.88	3430.61	2349.54	2794.37	3000.16	3037.73	3217.32	3395.05	2155.71	2223.54	3418.9	3179.63	3142.07	2576.58		2783.89	2457.05	3552.85	3677.52	3380.37	3362.03
625	VGlut	161.187	184.786	98.7478	128.1	100.31	179.041	185.696	184.384	181.425	177.548	189.917	156.716	158.21	164.249	111.051	192.879	196.433	166.371	264.495	256.836	185.393	130.875	170.246	158.226	242.869	263.216	150.911	142.323	190.955	215.834		202.491	210.694	145.506	150.601	169.572	175.238
626	LPCAT	1972.63	2020.19	2331.2	2314.63	2569.98	2205.15	1232.94	1224.14	1763.36	1639.62	1639.28	1644.73	1500.71	1295.04	2032.14	1688.96	1923.92	1960.65	1715.78	1531.68	1916.32	2092.97	1981.14	1911.29	1628.2	1659.37	1909.78	2053.98	2123.99	1810.32		1610.05	1546.08	1990.56	1962.5	2047.66	1906.43
627	CG34461	69.0803	85.1261	7.49984	17.669	13.9673	0	11.8759	27.2758	4.10465	4.63168	1.81739	2.35073	3.65803	4.51233	0	4.08209	0	1.05298	37.7849	16.8111	4.45656	17.3818	1.08437	0	31.0873	21.1678	0.754557	0	0	0		30.6973	30.9786	3.36312	5.50235	3.3738	0.680743
628	PPO2	146.933	220.082	333.743	233.009	156.179	186.973	127.396	197.477	373.523	406.044	289.873	294.625	209.422	153.419	265.763	341.875	171.739	256.927	303.138	286.722	377.025	307.76	250.489	278.729	311.844	323.959	343.323	349.339	205.251	354.215		219.747	236.332	338.676	325.033	214.706	274.294
629	fd59A	8.77211	7.26687	7.49984	2.20862	6.34875	2.26634	12.9555	5.45516	3.28372	4.63168	0.908693	3.13431	2.74352	11.7321	5.69492	1.02052	3.36743	5.2649	13.74	9.33949	3.56525	1.02246	2.16874	8.38284	4.85739	5.52202	2.26367	4.31282	4.08459	9.29427		8.61371	7.86312	4.46148	3.67283	3.37564	5.66853
630	vir	805.937	530.481	762.483	875.718	954.853	742.228	861.543	650.255	803.69	675.453	746.945	655.071	680.393	550.505	758.374	807.233	679.098	803.424	637.192	650.028	736.224	754.575	802.433	829.901	610.088	671.846	864.722	910.006	822.025	835.452		719.031	610.623	785.099	782.098	801.071	773.215
631	CG14982	29.6059	38.4106	26.2494	13.2517	16.5068	36.2615	21.5926	19.6386	10.6721	13.1231	14.5391	21.1566	22.8627	22.5617	9.49154	10.2052	14.5922	15.7947	38.6437	35.4901	36.5438	27.6064	26.0249	17.8135	38.8591	48.7779	17.3548	16.1731	30.6345	33.0463		30.3128	32.9758	20.0623	17.953	20.4595	24.8145
632	CG1983	502.203	518.024	481.239	428.472	434.255	457.801	571.123	602.25	518.007	475.519	463.433	525.781	575.225	564.944	562.848	480.666	483.787	472.788	547.882	495.927	392.178	394.669	420.735	453.721	507.111	456.487	440.661	389.232	400.29	433.733		540.709	527.526	478.987	459.936	440.5	468.765
633	ninaG	21.9303	21.8006	22.4995	30.9207	25.395	33.9952	21.5926	20.7296	40.2256	28.562	36.3477	20.373	27.4352	24.3666	34.1695	47.9645	48.2665	44.2252	22.3275	24.2827	41.0004	44.9882	31.4467	23.0528	29.1443	30.3711	30.1823	34.5026	28.5922	43.3733		24.486	24.3101	33.6155	32.967	34.0096	33.0039
634	CG13982	63.5978	65.4018	89.998	88.3448	87.6128	116.717	86.3703	118.923	142.021	165.197	159.021	174.738	103.339	89.3442	168	161.243	151.534	200.066	44.6549	69.1122	74.8703	86.909	91.087	114.216	59.2601	56.1406	102.62	116.446	75.565	76.4196		71.4445	79.7843	115.502	119.806	112.964	136.431
635	CG4751	1034.01	855.414	1247.47	1286.52	1380.22	1205.69	632.662	598.977	727.344	800.509	748.763	728.728	549.619	423.257	713.764	736.817	820.53	756.04	746.253	735.952	1180.1	1207.52	1181.96	1135.87	808.269	842.109	1288.78	1376.87	1437.78	1109.12		754.163	691.142	1031.49	1053.94	1113.85	987.091
636	CG6154	23.0268	12.4575	12.4997	12.1474	15.237	21.5303	20.5129	17.4565	14.7767	11.5792	16.3565	14.1044	10.0596	18.0493	7.59323	17.3489	21.3271	21.0596	28.3387	19.6129	16.0436	10.2246	20.603	18.8614	33.0302	33.1321	12.8275	17.2513	31.6556	28.9155		22.9936	20.1417	12.7482	12.0382	21.0358	20.8942
637	Upf3	517.554	590.692	458.74	472.645	396.162	413.608	482.594	519.331	490.095	477.835	421.633	441.154	617.292	514.406	506.848	496.994	489.4	466.471	487.769	551.03	402.873	400.804	420.735	510.305	527.512	492.38	467.071	445.299	487.088	401.719		526.544	533.568	465.125	465.454	443.004	446.651
638	CR17024	4.38605	0	2.49995	5.52155	5.079	7.9322	2.15926	1.09103	4.10465	6.17557	3.63477	4.70147	1.82901	2.7074	2.84746	5.10261	4.48991	5.2649	7.72874	0	21.3915	9.20213	8.67495	6.28713	1.94295	5.52202	7.54557	11.8603	12.2538	13.4251		3.6092	1.86409	7.67783	8.69633	6.82648	7.52215
639	sbr	1979.21	1827.1	2369.95	2528.87	2926.78	2613.09	1001.9	1057.21	1393.12	1323.12	1401.2	1359.51	1073.63	888.93	1505.36	1592.01	1862.19	1736.37	1401.48	1305.66	2282.65	2299.51	2073.31	2108.28	1620.42	1501.07	2248.58	2405.48	2730.55	2299.82		1415.33	1315.99	1959.93	1977.72	2198.81	2023.41
640	CG13933	1535.12	1430.53	1587.47	1745.91	1922.4	1575.11	1573.02	1626.73	1737.91	1644.25	1738.33	1626.71	1557.41	1329.33	1810.04	1638.96	1709.53	1753.21	1224.58	1381.31	1426.99	1459.05	1531.13	1625.22	1397.96	1224.05	1593.62	1604.37	1631.8	1527.36		1457.62	1398.39	1631.21	1644.16	1706.64	1621.52
641	CG12817	7.67559	11.4194	8.74981	5.52155	3.80925	3.39952	9.71666	7.63723	4.92558	6.94752	1.81739	4.70147	10.9741	9.92714	4.74577	5.10261	3.36743	8.42385	16.3162	11.2074	5.34788	3.06738	5.42185	9.43069	9.71477	8.28304	7.54557	4.31282	3.06345	7.22888		10.8795	9.69483	6.26292	6.02166	3.49587	6.63688
642	CG10189	188.6	166.1	166.246	176.69	177.765	174.508	251.553	258.575	171.574	199.934	178.104	184.924	241.43	255.398	179.39	211.248	181.841	208.49	202.665	187.724	159.545	142.122	142.052	158.226	211.782	181.306	177.321	155.262	145.003	165.232		219.206	209.821	170.815	178.576	164.953	178.276
643	verm	292.769	392.411	293.744	250.678	159.989	135.981	220.244	382.952	294.714	276.357	152.66	143.395	251.49	322.181	117.695	202.063	98.7779	179.007	376.991	207.337	180.936	267.884	130.124	123.647	350.703	331.321	157.702	120.759	145.003	175.559		298.439	327.24	208.958	196.674	137.311	151.518
644	Cpr64Ab	36.1849	57.0968	14.9997	3.31293	8.88826	2.26634	52.9018	86.1915	9.85116	25.4742	3.63477	9.40294	39.3238	24.3666	12.339	5.10261	6.73486	0	39.5024	10.2734	4.45656	15.3369	0	1.04785	14.5722	7.3627	0	0	0	0		36.497	37.0582	8.32928	9.11655	3.85158	2.54343
645	Ets21C	57.0187	53.9824	27.4994	54.1112	45.711	57.7918	62.6184	78.5543	40.2256	36.2815	38.1651	48.5818	65.8445	90.2467	42.7119	35.7183	58.3688	63.1789	69.5587	67.2443	56.1527	65.4374	56.3872	64.967	61.2031	45.0965	33.9551	48.5193	74.5438	128.054		63.2487	67.0249	40.1089	44.6425	54.6352	72.5148
646	CG5022	17.5442	15.5719	9.99978	9.93879	5.079	18.1307	18.3537	25.0937	5.74651	10.8073	9.99562	10.1865	10.9741	21.6592	13.2882	9.1847	7.85734	8.42385	15.4575	15.8771	14.261	15.3369	19.5186	16.7657	22.344	13.8051	9.80924	9.70385	10.2115	16.5232		16.9347	18.4014	10.6209	11.6209	10.5324	14.006
647	CG13675	9.86862	11.4194	0	2.20862	3.80925	0	0	1.09103	0	0	0.908693	0	0	0.902467	0	0	0	0	4.29374	0.933949	0	0	0	0	1.94295	4.60169	0	0	0	0		3.22106	3.7897	0	0.441724	0.943589	0
648	CG6125	596.503	570.968	473.74	509.087	518.058	571.119	548.451	609.887	478.602	446.185	468.885	423.132	555.106	712.949	471.73	490.871	520.829	573.875	798.636	749.961	764.746	658.464	665.803	548.028	728.608	932.302	495.744	526.164	461.559	531.839		645.461	715.213	536.912	537.498	527.027	529.598
649	CG13049	55.9222	76.8212	8.74981	13.2517	12.6975	11.3317	20.5129	26.1848	4.10465	2.31584	1.81739	3.91789	10.0596	3.60987	0.949154	2.04104	4.48991	0	33.4912	12.1413	6.23919	25.5615	0	1.04785	32.0588	19.3271	0	0	0	0		30.4089	27.6168	4.00856	4.55118	3.80096	3.25949
650	CG31098	750.015	798.317	809.982	755.348	742.804	764.891	738.466	769.178	713.388	663.102	698.785	662.123	773.673	852.831	773.561	697.017	782.366	726.557	819.246	882.582	682.745	701.407	678.815	787.987	831.585	790.57	723.62	706.225	643.324	704.299		782.597	818.695	740.659	719.675	709.219	729.172
651	SCAP	1641.48	1523.97	1933.71	2110.34	2161.12	1947.92	1330.1	1173.95	1480.14	1453.58	1509.34	1437.87	1192.52	1171.4	1446.51	1477.72	1623.1	1605.8	1544.03	1582.11	1864.63	1913.02	1943.19	2069.51	1502.88	1550.77	2117.29	2213.56	2226.1	2169.7		1442.2	1400.44	1768.45	1798.47	1892.57	1846.16
652	CG34212	723.699	855.414	626.236	618.414	601.862	733.162	1455.34	954.653	1151.76	1178.76	1169.49	1165.96	1669.89	1952.94	1129.49	1080.73	992.269	1001.38	1288.12	1419.6	825.355	915.101	801.349	905.347	1278.46	1414.56	723.62	711.616	848.574	766.261		1283.1	1319.43	891.294	895.129	882.708	914.424
653	asRNA:CR44179	30.7024	31.1437	24.9995	50.7983	29.2043	41.9274	28.0703	30.5489	32.0163	34.7376	33.6216	23.5073	31.0932	19.8543	27.5255	31.6362	42.6541	38.9603	24.045	20.5469	44.5656	51.123	33.6154	44.0099	22.344	23.0084	47.5371	42.05	52.0786	68.158		27.251	25.0204	35.3288	41.0328	38.2348	43.3126
654	CG13674	19.7372	24.915	0	11.0431	2.5395	0	1.07963	3.2731	0	4.63168	0.908693	1.56716	0.914507	1.80493	0	1.02052	0	1.05298	16.3162	2.80185	0	1.02246	2.16874	0	17.4866	6.44236	0	0	0	0		11.1068	7.84744	0	3.13496	1.12339	0.524027
655	Cpr	9919.06	10801.7	11987.2	12181.6	11351.6	12328.9	10568.5	10829.6	12856.6	13147.8	13691.3	12322.5	11838.3	11037.2	12957.9	13144.3	13679.6	13177	11821.5	13044.5	12630.8	12168.3	12612.3	13113.9	11408.1	13213.3	12616.2	13738.5	12512.1	14359.7		11111.1	11785.2	12609.7	12706.9	12769.4	13060.4
656	asRNA:CR43465	7.67559	3.11437	11.2498	16.5647	17.7765	23.7966	5.39814	1.09103	4.10465	6.94752	6.36085	10.9701	0	7.21974	6.64408	3.06157	16.8371	11.5828	4.29374	2.80185	17.8263	9.20213	26.0249	22.005	1.94295	1.84067	8.30013	10.7821	52.0786	51.6349		3.86209	3.21353	9.62497	11.2565	23.8156	23.9979
657	CG14104	51.5361	64.3637	34.9992	34.2336	49.5203	32.862	103.644	77.4633	51.7186	62.5277	51.7955	81.4921	80.4766	75.8072	72.1357	50.0056	61.7362	49.4901	72.9936	69.1122	40.1091	57.2577	46.6279	44.0099	50.5168	54.2999	45.2734	36.659	43.9094	48.5368		71.8335	68.2093	48.8472	50.8559	50.7178	51.2782
658	CG17778	44.957	46.7156	23.7495	32.025	36.8228	37.3947	43.1851	40.3682	33.6581	40.9132	24.5347	32.1267	36.5803	43.3184	26.5763	24.4925	26.9394	25.2715	53.2424	69.1122	49.0222	38.8534	33.6154	33.5314	56.3457	62.5829	43.7643	36.659	38.8036	50.6022		46.8621	52.4195	35.3541	38.4602	32.1432	35.7853
659	Scgbeta	31.7989	44.6393	12.4997	24.2948	16.5068	31.7288	43.1851	45.8234	42.6883	28.562	38.1651	21.1566	44.8109	66.7826	43.6611	36.7388	24.6945	45.2782	53.2424	33.6222	29.4133	33.7412	30.3623	34.5792	43.7165	49.6982	29.4277	25.8769	25.5287	27.8828		43.3508	48.1131	31.538	31.0718	27.0515	32.1251
660	Elys	2822.43	2041.99	2914.94	3069.98	3147.71	2556.44	3462.37	2869.41	3392.9	3231.37	3425.77	3178.98	3112.07	2343.71	3509.97	3077.89	3096.91	3187.37	2179.5	2392.78	2580.35	2689.07	3131.66	3365.71	2246.06	2239.18	3218.19	3038.38	3274.82	2899.81		2764.48	2377.41	3123.27	3121.97	3215.38	3037.66
661	CG4328	4.38605	9.34311	2.49995	1.10431	1.26975	0	8.63703	4.36413	1.64186	3.08779	2.72608	2.35073	6.40155	4.51233	0.949154	3.06157	1.12248	2.10596	12.0225	6.53764	7.1305	2.04492	2.16874	1.04785	1.94295	9.20337	4.52734	1.07821	1.02115	0		6.67801	6.79212	3.34976	3.35982	1.66164	1.10091
662	CG7924	4.38605	11.4194	22.4995	9.93879	16.5068	5.66586	3.23889	5.45516	4.10465	3.85973	1.81739	5.48505	2.74352	2.7074	0.949154	6.12313	1.12248	5.2649	3.435	1.8679	17.8263	23.5166	14.0968	4.19142	5.82886	1.84067	15.8457	16.1731	5.10574	10.327		3.92646	4.6581	12.2451	9.68393	7.72983	6.18684
663	cdc14	1334.46	1224.99	1368.72	1300.88	1434.82	1376.8	1021.33	875.008	1189.53	1238.2	1277.62	1257.64	806.595	775.219	1203.53	1285.86	1300.95	1054.03	1244.33	1194.52	1302.21	1291.37	1340.28	1305.63	1128.86	1046.42	1364.24	1331.58	1610.35	1432.35		1107.11	1023.23	1285.64	1281.81	1392.8	1285.29
664	Lcp65Ag2	61.4047	53.9824	2.49995	13.2517	5.079	3.39952	3.23889	7.63723	1.64186	12.3511	3.63477	2.35073	1.82901	0	0	2.04104	0	1.05298	36.9262	4.66974	2.67394	4.08984	0	2.09571	26.2299	15.6457	6.79101	1.07821	1.02115	0		25.9257	16.387	2.72135	7.01356	1.94698	1.77979
665	Best2	1194.1	1085.88	764.983	720.01	730.107	836.281	1400.28	1479.44	1337.29	1215.82	1415.74	1335.22	1423.89	1352.8	1060.21	1099.1	1092.17	1089.84	1247.76	1357.96	793.268	772.979	1017.14	914.777	1004.51	1040.9	706.265	623.203	710.719	764.196		1254.11	1263.4	932.403	899.113	993.175	988.061
666	meng	36.1849	50.8681	27.4994	26.5034	22.8555	26.063	38.8666	43.6413	18.0605	26.2462	31.8042	26.6417	40.2383	37.9036	24.678	29.5951	28.0619	24.2186	42.0787	53.2351	47.2396	44.9882	47.7122	31.4356	45.6594	53.3796	34.7096	31.268	40.8459	40.2752		40.6056	47.8055	30.4374	31.8754	34.256	29.7268
667	TwdlC	47.1501	97.5836	9.99978	14.356	30.474	6.79903	18.3537	14.1834	2.46279	11.5792	1.81739	4.70147	9.14507	1.80493	1.89831	3.06157	1.12248	0	40.3612	12.1413	8.91313	19.4267	2.16874	2.09571	35.9447	27.6101	0	1.07821	5.10574	1.0327		30.1909	30.6647	4.6548	7.34933	8.13767	2.92578
668	lncRNA:CR43242	111.844	164.024	133.747	118.161	114.278	142.78	125.237	165.837	130.528	113.476	107.226	119.104	144.492	135.37	92.068	111.237	98.7779	113.722	127.954	126.083	98.0444	110.426	113.859	104.785	138.921	156.457	107.902	143.401	112.326	101.204		129.69	149.554	112.458	105.93	109.293	116.319
669	Ets98B	150.222	185.824	108.748	99.3879	95.2313	156.378	115.52	134.197	63.2116	62.5277	86.3258	60.3355	110.655	109.199	55.0509	53.0672	75.2059	104.245	175.185	151.3	139.936	125.762	143.137	139.365	160.294	194.191	96.5833	133.698	161.341	202.409		142.375	154.942	92.7059	90.6972	112.248	132.546
670	Rpb5	909.01	985.179	894.98	834.859	986.596	843.08	846.429	949.198	730.627	615.242	647.898	660.556	1012.36	858.246	815.323	737.838	749.814	771.835	870.771	929.279	796.833	816.945	801.349	790.083	915.132	866.958	788.512	841	844.49	715.659		910.74	917.772	805.255	770.154	806.029	756.243
671	CG13044	29.6059	26.9912	2.49995	4.41724	2.5395	0	5.39814	4.36413	1.64186	6.94752	0	1.56716	2.74352	0.902467	0.949154	0	0	0	17.175	2.80185	0.891313	2.04492	0	0	7.77182	10.1237	5.2819	0	0	0		12.5389	9.03667	2.25283	3.69743	0.5079	0.313431
672	mRpL19	833.35	805.584	704.985	580.867	653.922	643.642	984.621	999.385	809.437	806.684	714.232	715.407	1155.94	1043.25	855.188	758.248	816.041	818.166	720.49	821.875	598.071	617.565	628.934	654.909	769.41	629.511	654.956	581.153	617.795	554.558		892.762	859.921	724.527	699.153	686.185	677.336
673	CG14321	10.9651	12.4575	6.24986	11.0431	7.61851	10.1985	8.63703	10.9103	4.10465	3.85973	5.45216	6.26862	7.31606	14.4395	2.84746	6.12313	5.61238	3.15894	17.175	14.9432	13.3697	5.1123	14.0968	6.28713	16.5151	14.7254	12.0729	4.31282	5.10574	4.13079		12.1217	13.4952	7.72891	8.63858	7.57712	6.00881
674	TwdlP	12.0616	17.6481	0	0	2.5395	0	1.07963	0	0	2.31584	0.908693	0.783578	1.82901	0	1.89831	1.02052	0	0	18.0337	0.933949	0	0	0	0	7.77182	5.52202	2.26367	0	0	0		8.15517	4.82082	0.832396	1.29556	0.689639	0.156716
675	pum	6297.28	4235.54	5673.63	6329.91	6558.26	5426.76	4827.02	3790.25	5335.22	5371.98	5895.6	5875.27	3658.03	2879.77	4546.45	4949.53	5286.86	4384.61	4875.98	4758.47	5306.87	5692.03	6338.14	6001.06	4493.08	4801.4	6035.7	5994.82	7126.6	5424.76		4830.28	4093.09	5379.57	5518.18	6241.09	5422.49
676	Myt1	857.473	847.109	1031.23	989.462	1189.76	928.068	965.188	911.012	1236.32	945.635	1100.43	1120.52	1036.14	836.587	1424.68	1165.44	1258.3	1222.51	684.423	715.405	773.659	824.102	922.798	957.739	769.41	619.387	989.979	959.603	969.07	887.087		862.526	785.9	1091.17	1024.68	1088.07	1023.18
677	snoRNA:Tudor-SN-a	7.67559	8.30499	11.2498	9.93879	7.61851	13.5981	4.31851	12.0014	15.5977	23.1584	25.4434	21.1566	13.7176	13.537	18.9831	25.5131	10.1023	26.3245	3.435	16.8111	16.0436	20.4492	11.9281	15.7178	12.6292	7.3627	15.8457	12.9385	13.2749	15.4905		8.35518	11.6034	15.544	16.7939	13.6734	18.4575
678	Nf-YB	291.673	290.675	448.74	373.257	481.236	363.748	383.268	369.86	639.504	616.014	585.198	684.847	511.21	430.477	779.256	602.108	618.485	632.842	251.613	256.836	329.786	381.377	389.288	449.53	321.559	217.2	413.497	339.635	389.058	336.659		351.865	313.009	522.157	502.362	492.653	493.525
679	AANATL3	100.879	111.079	59.9987	79.5103	62.2178	78.1889	158.705	162.564	130.528	162.881	130.852	152.014	139.005	124.54	88.2713	73.4776	89.7981	63.1789	212.97	245.629	81.1094	79.7518	41.206	110.025	109.777	141.732	107.147	71.1616	53.0997	77.4523		144.267	157.109	93.4109	103.784	75.4347	96.1718
680	Pld	1864.07	1616.36	3013.68	3315.14	3758.46	3179.68	451.285	609.887	832.423	958.758	891.427	785.929	529.5	409.72	1011.8	917.449	1123.6	1061.4	1094.05	874.176	2293.35	2449.81	2116.69	2032.84	963.706	1144.9	2165.58	2773.15	3547.47	2394.82		980.522	931.008	1863.37	1948.92	2287.53	1890.94
681	Cralbp	86.6246	145.337	96.2479	82.8233	44.4413	72.523	204.05	298.943	163.365	159.021	112.678	99.5144	221.311	173.274	80.6781	75.5186	72.961	84.2385	175.185	107.404	88.2399	112.471	67.2309	56.5842	102.005	102.157	60.3646	58.2231	49.0151	60.9291		157.835	165.423	97.7791	94.2254	69.2652	74.7578
682	chn	4569.17	3887.77	4313.66	4644.73	5051.07	3995.56	4084.23	3468.39	4614.45	4345.29	4362.63	4842.51	3947.01	3017.85	4718.25	4317.83	4819.91	3984.48	3592.15	3923.52	3657.06	3709.48	4256.15	4345.45	3799.45	3524.89	4497.16	4378.59	5002.61	4127.69		3998.4	3564.48	4360.11	4372.5	4698.47	4259.14
683	asRNA:CR45882	1.09651	2.07625	0	0	0	0	4.31851	3.2731	0.82093	1.54389	2.72608	0.783578	2.74352	7.21974	0	1.02052	2.24495	1.05298	3.435	0.933949	1.78263	1.02246	1.08437	2.09571	1.94295	2.76101	0.754557	0	1.02115	2.06539		2.7073	3.25281	0.671622	0.816215	1.41531	1.19953
684	CG8944	2230.31	2092.86	2568.69	2517.83	2973.76	2638.02	1099.06	1148.86	1641.04	1501.44	1762.86	1687.83	1225.44	953.005	1750.24	1670.59	1949.74	1691.09	1522.56	1431.74	1985.84	2251.46	2136.21	1971.01	1523.28	1585.74	2243.3	2388.23	2886.79	2107.74		1520.13	1442.44	2037.82	1999.73	2341.87	2019.14
685	CG4768	3381.65	3270.09	3512.42	3698.34	3730.53	3286.2	2438.88	2331.54	3174.54	3001.33	3000.5	3135.88	2981.29	2604.52	3723.53	3366.7	3576.21	3332.68	2311.75	2459.09	2564.31	2831.19	2874.66	2978	2663.79	2255.75	3105	3013.58	3318.73	2673.65		2755.47	2584.2	3215.96	3218.5	3300.13	3081.28
686	CG2065	64.6943	50.8681	67.4985	68.4672	88.8826	95.1864	88.5295	133.106	67.3162	92.6336	104.5	134.775	79.5621	99.2714	48.4069	51.0261	71.8385	66.3378	97.8974	104.602	59.7179	54.1903	95.4245	97.4505	62.1746	81.91	53.5736	52.8321	91.9034	120.826		78.5716	93.9515	59.3026	64.5598	90.5097	102.915
687	CG11191	38.378	45.6774	48.7489	30.9207	15.237	29.4625	65.8573	79.6453	45.9721	49.4046	36.3477	42.3132	67.6735	70.3924	45.5594	50.0056	51.6339	54.755	66.9824	54.169	42.783	43.9657	41.206	44.0099	55.3742	52.4592	38.4824	35.5808	36.7613	45.4387		58.8531	60.4687	44.3092	41.43	36.2372	43.1959
688	CG1737	4389.34	3651.08	4538.65	5143.88	5231.37	4536.09	4810.82	4605.25	5839.27	5638.3	5476.69	6090.75	5471.5	4194.67	7036.08	5748.6	6099.54	5957.77	3566.38	4135.53	4041.21	4174.7	4889.42	5456.18	4038.43	3364.75	5152.12	4729.01	5089.4	4587.24		4455.3	3990.25	5321.47	5402.32	5357.29	5325.61
689	Cpr72Ec	80.0455	99.6599	132.497	159.021	54.5993	113.317	45.3444	52.3695	82.093	95.7214	109.952	83.0593	53.0414	59.5628	65.4916	126.545	104.39	111.616	110.779	105.536	246.894	157.459	173.499	119.455	85.49	128.847	110.165	161.731	148.067	149.741		74.94	89.1951	127.428	135.459	118.101	115.438
690	CG12155	1012.08	1019.44	1078.73	1168.36	1171.98	1005.12	915.525	950.289	1084.45	1004.3	1000.47	859.585	1063.57	955.713	1276.61	1112.37	1252.68	1198.29	773.733	845.224	909.139	974.404	1027.98	998.606	864.615	798.853	1034.5	1123.49	1125.31	1020.3		925.905	913.903	1076.68	1078.58	1115.68	1016.38
691	CG10761	0	0	0	2.20862	0	1.13317	0	1.09103	0	2.31584	1.81739	2.35073	0	0	0.949154	1.02052	1.12248	1.05298	0	0	1.78263	1.02246	1.08437	1.04785	0	0.920337	2.26367	4.31282	3.06345	1.0327		0	0.402274	0.99909	1.90398	1.41754	1.32349
692	CG9676	361.849	658.17	402.491	676.942	515.519	429.472	608.91	381.861	1116.46	1092.3	967.758	897.197	505.723	829.367	1080.14	1117.47	747.569	1096.15	277.376	377.315	572.223	713.676	466.279	495.635	537.227	632.272	643.637	709.459	552.441	607.226		458.217	575.797	762.991	813.049	649.913	705.137
693	esc	1485.78	1342.29	1696.21	1815.49	2191.59	1566.04	1345.22	1380.16	1953.81	1663.55	1816.48	1879.8	1897.6	1557.66	2729.77	1981.85	2271.89	2299.71	1055.4	1123.54	1233.58	1334.31	1464.98	1732.1	1183.26	957.151	1703.79	1598.98	1663.45	1418.93		1393.45	1272.16	1863.43	1829.23	1881.68	1779.32
694	Gyc89Db	3.28954	8.30499	8.74981	5.52155	6.34875	3.39952	10.7963	5.45516	5.74651	3.08779	1.81739	3.13431	4.57254	11.7321	2.84746	2.04104	3.36743	4.21192	11.1637	11.2074	4.45656	4.08984	1.08437	0	9.71477	9.20337	5.2819	1.07821	2.0423	4.13079		7.90737	9.1806	5.41645	4.23905	2.93205	2.97531
695	Nph	5982.58	6034.61	4577.4	4374.17	4562.21	4012.56	3960.08	3420.39	2684.44	2629.25	2773.33	3041.07	4098.82	3625.21	2887.33	2817.66	3206.92	2490.3	5289.89	5300.16	4051.91	4045.87	4060.96	3843.53	5342.15	4758.14	3955.39	3837.33	3844.62	3523.56		4934.7	4627.7	3631.29	3579.61	3689.61	3382.2
696	CG32453	7.67559	11.4194	0	0	2.5395	0	3.23889	3.2731	0.82093	4.63168	0	0.783578	3.65803	0	0.949154	2.04104	0	0	9.44624	3.7358	0.891313	1.02246	0	0	5.82886	1.84067	0	0	0	0		5.96952	4.05379	0.532279	1.29443	0.5079	0.156716
697	CG5909	54.8257	52.9443	89.998	70.6759	79.9943	94.0533	72.3351	61.0978	100.974	109.616	110.86	107.35	77.7331	56.8554	98.712	90.8265	89.7981	114.775	88.4511	82.1875	126.566	135.987	100.846	166.609	95.2048	105.839	87.5286	112.133	103.136	131.153		77.71	71.7848	100.756	98.6199	96.9271	122.788
698	Sox21a	67.9838	53.9824	28.7494	76.1974	38.0925	32.862	71.2555	76.3723	27.0907	30.1059	36.3477	59.5519	53.0414	80.3196	19.9322	45.9235	48.2665	35.8014	85.0161	108.338	73.0876	54.1903	48.7966	53.4406	89.3759	103.998	49.8008	100.273	39.8248	71.2561		73.3346	84.6021	39.7321	49.8248	42.2656	50.5824
699	CG13217	42.764	59.1731	1.24997	17.669	7.61851	0	18.3537	43.6413	1.64186	36.2815	1.81739	3.13431	13.7176	5.4148	4.74577	20.4104	1.12248	0	40.3612	14.9432	0	2.04492	0	0	44.688	21.1678	0.754557	1.07821	0	1.0327		31.9769	28.868	1.67843	11.8902	2.11167	0.833402
700	CG13679	20.8338	20.7625	4.99989	1.10431	3.80925	2.26634	0	2.18206	1.64186	3.08779	0	0	0.914507	0.902467	0.949154	2.04104	0	1.05298	21.4687	4.66974	2.67394	5.1123	2.16874	3.14356	11.6577	13.8051	1.50911	3.23462	1.02115	2.06539		10.9749	8.46436	2.35479	1.86486	1.39983	1.70566
701	Fcp1	1872.84	1692.14	1917.46	1934.75	2022.71	1730.35	1730.64	1607.09	1820	1748.46	1796.49	1832.01	1749.45	1433.12	2112.82	1817.55	1984.54	1753.21	1386.88	1507.39	1534.84	1561.3	1669.93	1879.85	1552.42	1374.98	1936.95	1783.35	1942.22	1569.7		1658.45	1522.95	1864.41	1853.56	1883.18	1753.02
702	CG31638	811.42	806.622	824.982	863.571	824.068	868.01	779.492	834.64	994.146	879.247	966.849	938.726	828.544	740.925	1091.53	1067.47	1093.29	929.782	714.479	704.197	734.442	789.338	872.917	887.533	778.153	663.563	850.386	842.079	873.082	767.294		782.418	749.99	899.096	883.835	926.042	878.269
703	CG13311	42.764	38.4106	23.7495	20.9819	24.1253	29.4625	96.0869	64.3709	43.5093	37.8254	42.7085	54.8505	48.4689	56.8554	32.2712	31.6362	33.6743	20.0066	40.3612	48.5653	28.522	33.7412	33.6154	28.2921	25.2584	39.5745	36.9733	25.8769	16.3384	33.0463		50.5879	49.5553	33.0051	31.3148	30.0924	33.1316
704	CG6231	411.192	411.097	401.241	329.084	284.424	334.286	494.47	514.967	431.809	473.203	450.711	425.483	394.153	452.136	327.458	403.106	299.701	400.133	631.18	562.237	473.287	425.343	370.854	402.376	465.338	582.574	312.387	347.182	314.514	387.261		479.267	504.602	389.236	383.084	344.041	389.908
705	iav	13.1582	11.4194	9.99978	7.73017	8.88826	11.3317	25.9111	20.7296	4.92558	10.0353	12.7217	10.9701	23.7772	14.4395	9.49154	14.2873	6.73486	15.7947	12.0225	12.1413	8.91313	14.3144	15.1812	7.33498	15.5436	19.3271	12.0729	11.8603	10.2115	19.6212		18.0825	15.6114	9.08059	9.64861	10.7475	13.0106
706	Loxl2	15.3512	22.8387	43.749	36.4422	31.7438	40.7942	24.8315	22.9117	48.4349	39.3693	49.9781	42.3132	27.4352	28.8789	37.017	41.8414	44.8991	41.0663	36.0675	37.358	50.8048	65.4374	45.5435	54.4884	50.5168	46.0169	36.9733	50.6757	55.142	38.2098		30.8404	31.6008	43.3958	40.1213	45.4613	43.3744
707	CG42269	72.3699	51.9062	46.249	44.1724	49.5203	65.724	114.441	114.558	90.3023	65.6155	73.6041	86.1936	90.5362	126.345	75.9323	76.5392	79.6958	65.2848	84.1574	99.9325	58.8266	58.2802	75.9058	57.632	68.9749	61.6626	51.3099	32.3462	39.8248	64.0272		86.0958	90.881	64.524	59.1713	63.7102	67.7723
708	CG33099	163.38	164.024	154.997	130.309	143.482	158.644	249.394	236.754	183.067	201.478	195.369	197.462	176.5	183.201	125.288	133.688	131.33	130.57	213.828	239.091	155.088	171.773	176.752	157.178	192.353	154.617	141.857	109.977	112.326	136.316		199.091	195.537	152.059	150.804	151.852	156.034
709	CG30458	27.4128	42.5631	0	6.62586	3.80925	0	1.07963	4.36413	0	7.71947	0	0	3.65803	0	1.89831	2.04104	0	0	13.74	2.80185	0	2.04492	0	0	21.3725	13.8051	0	0	0	0		13.4526	12.7068	0.379662	3.24873	0.761851	0
710	CG13698	784.007	778.593	842.482	779.643	965.011	810.218	616.468	636.072	781.525	711.735	814.188	875.257	610.891	578.481	837.154	771.515	851.96	786.577	686.14	658.434	676.506	645.172	672.309	831.997	637.289	565.087	847.368	706.225	792.411	781.752		666.959	643.333	797.007	770.481	819.176	817.16
711	CG11380	36.1849	50.8681	13.7497	19.8776	13.9673	9.06537	14.0352	37.0951	5.74651	8.49141	3.63477	5.48505	14.6321	12.6345	1.89831	1.02052	3.36743	2.10596	32.6325	5.60369	12.4784	26.5839	6.50621	4.19142	21.3725	17.4864	3.01823	6.46923	4.08459	3.09809		23.7714	24.7376	7.37822	9.15278	6.31205	4.78918
712	CG18004	784.007	780.669	497.489	517.922	601.862	492.93	954.392	884.827	710.104	632.224	641.537	684.064	1228.18	1064.01	969.086	657.216	710.528	720.239	599.407	682.717	423.373	426.365	430.495	512.401	666.434	573.37	568.936	522.93	504.447	466.779		846.484	797.118	633.798	622.308	577.774	575.282
713	ICA69	20.8338	26.9912	17.4996	16.5647	15.237	22.6634	16.1944	26.1848	10.6721	15.4389	10.9043	14.888	14.6321	18.9518	16.1356	13.2668	13.4697	10.5298	18.0337	28.9524	14.261	23.5166	14.0968	14.67	32.0588	25.7694	13.582	14.0167	21.4441	20.6539		20.3506	25.3699	14.4301	15.1964	15.0304	16.681
714	CG5493	94.3001	101.736	163.746	104.909	119.357	133.714	142.511	125.469	250.384	234.672	232.625	227.238	149.065	198.543	250.577	201.043	197.556	233.762	107.344	135.423	196.98	151.324	170.246	182.327	144.75	147.254	162.23	174.669	134.792	197.245		127.594	141.685	204.783	189.874	170.915	194.857
715	CG7766	3522	3194.31	3804.92	4164.35	3805.44	3944.57	4577.62	4341.22	5400.9	5134.99	5297.68	5202.17	4509.44	3905.88	6044.21	5345.5	4975.94	5399.69	3724.39	3831.06	3870.08	4150.16	4835.2	5111.44	3619.73	3586.55	4524.32	4640.6	4742.21	5111.85		3990.64	3771.8	4728.89	4747.59	4731.3	4953.94
716	CG13738	19.7372	8.30499	3.74992	0	6.34875	1.13317	3.23889	5.45516	2.46279	6.17557	4.54346	4.70147	2.74352	1.80493	5.69492	2.04104	1.12248	1.05298	18.8925	1.8679	2.67394	3.06738	3.25311	3.14356	15.5436	5.52202	0.754557	0	2.0423	3.09809		12.0312	4.591	3.06723	3.0598	3.46202	2.62586
717	CG17724	160.091	127.689	203.746	167.855	217.127	182.441	50.7425	93.8288	67.3162	125.827	91.7779	146.529	103.339	50.5381	129.085	95.9291	88.6757	90.5564	97.0386	87.7912	176.48	219.829	158.318	132.03	97.1477	121.485	221.085	249.066	267.541	187.951		101.672	96.2664	159.542	164.067	164.688	147.901
718	CG42235	1339.94	1558.22	1053.73	1409.1	1060.24	1533.18	1717.69	1467.44	1294.61	1353.22	1250.36	1255.29	1641.54	2225.48	1180.75	1403.22	1111.25	1563.68	2226.74	2514.19	1953.76	1749.43	1724.15	1790.78	1824.43	2086.4	1472.9	1448.03	1408.16	1806.19		1750.07	1970.35	1391.15	1473.94	1310.83	1589.82
719	CG12913	9.86862	20.7625	14.9997	7.73017	10.158	10.1985	10.7963	19.6386	12.3139	16.2109	7.26954	9.40294	28.3497	21.6592	8.54239	15.3078	12.3472	11.5828	22.3275	14.9432	13.3697	8.17967	14.0968	11.5264	16.5151	14.7254	9.05469	8.62565	8.16919	11.3597		17.5714	18.3458	11.6561	10.9816	10.4082	10.8141
720	Pura	1604.2	1540.58	1931.21	1930.33	1735.75	1915.06	1641.04	1656.19	1802.76	1730.7	1901.89	1704.28	1180.63	1222.84	1577.49	1694.07	1642.18	1658.45	1700.32	1596.12	1872.65	1874.17	2258.74	2022.36	1497.05	1766.13	1823.76	1791.98	2068.85	2087.08		1524.65	1556.37	1801.58	1786.99	1921.48	1877.45
721	CG17162	42.764	42.5631	94.9979	93.8664	134.594	95.1864	7.5574	9.81929	32.8372	27.0181	35.439	42.3132	5.48704	9.92714	21.8305	38.7798	48.2665	22.1126	41.2199	30.8203	63.2832	72.5946	67.2309	63.9191	36.9161	49.6982	79.9831	90.5693	100.073	70.2234		26.7889	28.5656	58.5864	57.1963	77.1205	58.751
722	beat-Va	14.2547	6.22874	4.99989	8.83448	8.88826	14.7312	7.5574	19.6386	4.10465	6.17557	1.81739	3.13431	6.40155	7.21974	1.89831	7.14366	3.36743	4.21192	19.7512	17.745	9.80444	10.2246	9.75932	12.5743	14.5722	23.0084	6.03646	9.70385	8.16919	11.3597		12.5074	14.7681	5.36875	6.54985	6.40032	9.20228
723	cmpy	28.5093	32.1818	23.7495	14.356	13.9673	24.9298	29.15	22.9117	13.1349	13.895	10.9043	12.5372	21.0337	24.3666	16.1356	12.2463	21.3271	8.42385	33.4912	28.0185	29.4133	25.5615	18.4343	16.7657	34.9732	41.4152	24.1458	21.5641	17.3595	28.9155		29.4315	29.7788	21.3158	19.5892	16.3985	18.3144
724	GlcAT-P	2584.48	2438.55	2694.94	2623.84	2938.2	2589.3	2220.8	2434.09	2822.36	2646.23	2524.35	2954.87	2642.01	2074.77	3347.67	2825.83	2964.46	2786.19	2063.57	2217.19	2184.61	2314.85	2419.23	2544.19	2205.25	1965.84	2624.35	2437.82	2583.51	2329.76		2343.22	2226.09	2734.78	2685.34	2685.95	2640.86
725	lncRNA:CR43651	23.0268	9.34311	13.7497	17.669	25.395	30.5956	14.0352	8.72826	20.5232	28.562	21.8086	26.6417	9.14507	14.4395	23.7289	31.6362	33.6743	17.9007	9.44624	16.8111	16.0436	15.3369	15.1812	9.43069	15.5436	8.28304	22.6367	17.2513	26.5499	30.9809		14.2394	11.521	19.3364	21.728	24.5218	23.1099
726	CG12024	1355.29	1400.43	1474.97	1467.63	1565.6	1490.12	958.71	915.376	1171.47	1089.99	1194.93	1267.83	1005.04	898.857	1284.21	1195.03	1340.24	1194.08	1006.45	1024.54	1146.23	1289.32	1247.02	1342.3	1168.69	1010.53	1410.27	1312.18	1484.75	1370.39		1098.84	1049.95	1297.43	1279.66	1366.51	1332.94
727	CG34230	0	0	1.24997	3.31293	1.26975	1.13317	0	0	0	0.771947	0	0.783578	0	0	1.89831	0	0	2.10596	0	0.933949	0.891313	1.02246	0	1.04785	0	0	1.50911	4.31282	1.02115	2.06539		0	0.18679	1.10974	1.67672	0.45818	1.42719
728	CG3222	0	0	1.24997	4.41724	0	1.13317	1.07963	1.09103	1.64186	2.31584	0	2.35073	0	0.902467	2.84746	3.06157	1.12248	1.05298	0	1.8679	1.78263	3.06738	1.08437	3.14356	0	1.84067	2.26367	3.23462	1.02115	4.13079		0.215926	1.14041	1.95712	2.72537	0.645599	2.36225
729	CG6325	1809.25	1617.4	2011.21	2023.1	2453.16	1979.65	1127.13	1039.75	1553.2	1384.1	1511.16	1571.86	1173.31	988.201	1574.65	1606.3	1846.47	1523.66	1386.02	1385.98	1413.62	1709.55	1721.98	1823.27	1507.73	1349.21	1814.71	1686.31	2048.42	1748.36		1400.69	1276.11	1673.48	1642.04	1916.24	1729.36
730	CG18744	40.571	70.5924	48.7489	32.025	43.1715	39.661	53.9814	63.2799	36.1209	44.7729	40.8912	32.1267	78.6476	72.1974	37.9662	42.8619	19.0821	48.4371	78.1461	47.6314	65.9571	61.3475	55.3028	48.2013	57.3172	52.4592	28.6732	25.8769	33.6979	38.2098		61.7327	61.2321	43.4933	41.8789	38.4291	41.3272
731	hb	1927.67	1725.36	4136.16	4730.87	5376.13	4345.71	188.935	240.027	397.33	413.763	497.055	463.878	288.984	137.175	469.831	445.968	450.113	387.497	732.513	534.219	3082.16	3695.17	2494.05	1666.09	696.549	963.593	2520.22	4110.12	4955.63	2872.96		766.93	720.075	2121.14	2243.37	2754.6	1947.23
732	CG10623	1299.37	1091.07	1047.48	898.909	832.957	1117.31	1460.74	1572.18	1205.95	1198.83	1196.75	1034.32	1284.88	1467.41	1164.61	1221.57	1046.15	1048.77	1309.59	1075.91	981.335	989.74	1018.22	921.064	1127.89	1162.39	857.931	836.688	720.931	797.242		1296.49	1273.79	1051.46	1020.32	963.001	983.741
733	Slik	3842.18	3065.58	4909.89	5528.18	5626.27	5196.73	1927.14	1875.48	2441.44	2631.57	2727.89	2467.49	1614.11	1391.6	2412.75	2433.95	2674.86	2671.41	2897.42	2745.81	4749.8	4919.05	4800.5	4180.94	2651.16	3000.3	4467.73	5016.89	5945.13	4890.85		2586.4	2415.76	3796.32	3958.01	4354.93	3881.48
734	trpl	1467.13	1953.75	2076.2	2050.7	1785.27	2398.92	1449.94	1566.72	1766.64	1916.74	1831.92	1458.24	1297.69	1668.66	1552.82	1612.43	1608.51	1956.44	1581.82	1527.01	2506.37	2026.51	1924.76	1873.56	1555.34	1922.58	1657.01	2133.77	1838.07	2259.54		1470.38	1727.74	1911.81	1936.73	1797.71	1989.34
735	CG2150	51.5361	68.5162	26.2494	14.356	16.5068	2.26634	29.15	50.1875	13.9558	11.5792	0.908693	6.26862	10.9741	12.6345	1.89831	1.02052	5.61238	1.05298	54.9599	14.9432	8.91313	21.4716	1.08437	1.04785	27.2014	15.6457	0.754557	0	1.02115	1.0327		34.7643	32.3854	10.3542	7.50025	5.02667	2.3337
736	CG4615	972.607	963.379	1167.47	1163.94	1323.08	1130.91	621.866	639.345	844.737	737.981	716.958	766.339	685.88	640.752	876.069	851.116	945.125	913.987	753.123	737.82	867.247	939.64	949.907	996.51	761.638	712.341	993.752	997.34	1048.72	889.152		759.023	738.727	949.856	927.798	996.758	939.379
737	CG32277	152.415	155.719	116.247	75.0931	58.4085	80.4552	261.27	271.667	201.128	196.846	160.839	111.268	289.899	295.107	173.695	153.078	151.534	141.099	184.631	152.234	119.436	104.291	83.4964	80.6848	131.149	183.147	85.265	73.318	64.3324	103.27		203.873	211.575	139.154	130.067	103.722	103.355
738	CG11658	476.983	521.138	364.992	362.214	259.029	430.605	527.938	600.068	460.542	511.029	476.155	518.729	567.909	643.459	468.882	483.728	491.645	407.504	572.785	474.446	439.417	415.118	376.276	346.84	490.596	490.54	420.288	447.455	378.846	462.648		527.242	545.93	430.824	440.366	396.39	433.265
739	CG12038	31.7989	25.9531	24.9995	33.1293	15.237	27.1961	37.787	30.5489	18.8814	26.2462	16.3565	21.9402	32.9223	61.3678	20.8814	24.4925	13.4697	15.7947	38.6437	26.1506	19.6089	18.4043	30.3623	22.005	34.0017	25.7694	27.9186	23.7205	25.5287	26.8501		35.0307	33.958	22.4579	25.5569	20.1908	22.7572
740	Cpr78Cb	15.3512	14.5337	1.24997	3.31293	1.26975	0	2.15926	2.18206	0	6.94752	1.81739	0	4.57254	0.902467	4.74577	2.04104	0	1.05298	19.7512	5.60369	0	0	0	1.04785	19.4295	13.8051	5.2819	0	0	1.0327		12.2528	7.4054	2.25553	4.05762	0.617427	0.626707
741	CG31678	1359.68	1325.68	1749.96	2013.16	1979.54	1901.46	809.721	700.443	1083.63	1008.93	1109.51	1035.11	706.914	611.873	980.476	1051.14	1219.01	1085.62	1199.67	1018.94	1588.32	1689.1	1743.67	1655.61	1133.71	1184.47	1702.28	1853.44	2043.32	1807.22		1041.94	968.282	1420.93	1458.63	1619.01	1497
742	Sobp	111.844	120.422	99.9978	89.4491	88.8826	97.4528	192.174	173.474	121.498	137.407	126.308	110.484	142.663	156.127	87.3222	100.011	86.4307	111.616	181.196	168.111	148.849	140.077	149.643	132.03	115.606	160.139	109.411	128.306	111.305	141.48		148.697	155.655	113.416	114.488	112.514	118.612
743	snoRNA:Or-CD2	9.86862	6.22874	4.99989	7.73017	7.61851	5.66586	14.0352	12.0014	3.28372	10.0353	8.17823	7.83578	15.5466	9.02467	4.74577	4.08209	6.73486	7.37087	7.72874	13.0753	8.91313	4.08984	5.42185	9.43069	4.85739	10.1237	4.52734	3.23462	3.06345	4.13079		10.4073	10.0908	5.29397	7.19034	6.20338	6.8868
744	CG42684	3459.5	2452.05	3192.43	3849.63	3716.56	2914.52	2326.6	2319.53	2303.53	2744.27	2457.1	2544.28	2322.85	1574.8	2652.89	2364.55	2331.38	2209.15	2285.99	2320.86	3222.99	3453.87	3334.43	3331.13	2259.66	2472.95	3587.16	3876.15	4120.33	3380.02		2530.92	2228.04	2991.8	3211.39	3191.96	2875.82
745	CG13728	0	2.07625	6.24986	7.73017	8.88826	9.06537	1.07963	1.09103	0	2.31584	0.908693	0.783578	0	0.902467	0	2.04104	3.36743	2.10596	0	0	6.23919	1.02246	4.33748	3.14356	1.94295	0.920337	5.2819	5.39103	1.02115	6.19618		0.604517	0.998017	3.55419	4.31342	3.7046	4.25893
746	tut	70.1769	83.0499	131.247	88.3448	154.91	81.5884	125.237	93.8288	195.381	121.968	228.082	168.469	147.236	119.126	239.187	156.14	159.392	181.113	72.9936	79.3856	117.653	145.189	84.5808	167.657	113.663	27.6101	134.311	125.072	153.172	116.695		105.861	80.6	163.556	140.293	156.027	143.104
747	CG34211	6.57908	23.8768	8.74981	1.10431	2.5395	3.39952	19.4333	20.7296	27.0907	14.667	9.99562	7.0522	44.8109	50.5381	18.9831	16.3284	5.61238	21.0596	20.61	20.5469	8.91313	9.20213	8.67495	8.38284	28.1728	33.1321	14.3366	9.70385	9.19034	6.19618		23.9212	29.7647	15.6147	11.6008	7.20256	9.21807
748	flfl	3752.27	3481.87	4116.16	4462.52	4883.46	4158.74	2312.56	2321.72	2830.57	2976.63	2684.28	2962.71	2518.55	1881.64	3266.99	2829.91	3344.98	2959.93	2828.72	2828	3537.62	3787.19	3726.98	3779.61	2843.51	2762.85	3954.63	4050.82	4626.82	3944.9		2851.12	2655.22	3541.19	3639.68	3853.3	3561.18
749	Osi2	21.9303	47.7537	23.7495	17.669	10.158	9.06537	62.6184	81.8274	21.3442	26.2462	12.7217	12.5372	38.4093	37.0011	5.69492	11.2257	11.2248	3.15894	24.045	7.47159	11.5871	17.3818	4.33748	2.09571	11.6577	22.0881	1.50911	1.07821	7.14804	1.0327		31.7321	39.2284	12.777	12.5413	9.118	5.57799
750	Ets96B	4.38605	4.15249	3.74992	4.41724	3.80925	1.13317	19.4333	13.0924	4.92558	8.49141	7.26954	6.26862	9.14507	9.02467	5.69492	11.2257	5.61238	9.47683	23.1862	14.0092	6.23919	6.13475	14.0968	5.23927	11.6577	23.0084	6.03646	9.70385	7.14804	9.29427		13.5617	12.6574	5.32921	6.17585	7.5872	6.28243
751	CG17999	95.3967	146.375	57.4987	51.9026	49.5203	83.8547	96.0869	102.557	59.9279	76.4227	40.8912	43.8804	121.629	155.224	101.559	83.6828	93.1656	114.775	112.496	103.668	117.653	83.8417	93.2557	81.7327	113.663	109.52	85.265	84.1	92.9245	89.8447		107.854	123.469	84.3809	86.5606	73.9515	82.8175
752	lqfR	3598.76	3472.52	3712.42	3789.99	4280.33	3653.35	3149.28	3107.26	3488.95	3392.71	3524.82	3556.66	3138.59	2786.82	3753.9	3407.52	3644.68	3440.09	3064.02	3336.07	3140.99	3398.65	3529.62	3619.29	3265.14	2803.35	3636.21	3554.84	4163.22	3327.35		3243.15	3101.2	3546.49	3542.76	3828.53	3519.35
753	smid	4931.02	4896.83	5629.88	5763.4	6356.37	5509.48	3715	3757.51	4327.94	4128.37	4248.14	3903.79	3583.95	3256.1	4327.19	4365.79	4744.71	4513.08	4212.16	4221.45	4986	5028.45	5171.36	5292.71	4224.96	3841.49	5366.41	5122.56	5524.41	5055.05		4133.42	3994.68	4927.48	4914.27	5209	4854.82
754	CG14453	20.8338	21.8006	2.49995	5.52155	2.5395	0	2.15926	3.2731	0	6.17557	0	0.783578	4.57254	1.80493	1.89831	2.04104	2.24495	1.05298	25.7625	2.80185	0	2.04492	0	0	13.6007	5.52202	4.52734	0	0	0		13.3857	7.0405	1.78512	3.62456	0.956891	0.367312
755	B4	3178.79	2746.88	3287.43	3494.04	3805.44	3370.05	2560.88	2122.06	2900.34	2650.09	2954.16	2860.06	2230.48	1983.62	2750.65	2751.33	3190.08	2667.2	2583.12	2727.13	2723.85	2831.19	3092.62	3158.23	2609.39	2454.54	3096.7	3001.72	3617.93	3117.71		2632.53	2406.85	2951.79	2943.07	3332.05	3034.65
756	GlyT	36.1849	48.7918	32.4993	45.2767	24.1253	48.7264	55.0611	57.8247	44.3302	35.5096	34.5303	30.5595	31.0932	51.4406	35.1187	43.8825	28.0619	45.2782	50.6662	60.7067	43.6743	38.8534	50.9653	31.4356	68.9749	72.7067	33.9551	35.5808	43.9094	49.5695		48.3961	58.2941	37.9155	38.7069	36.3184	41.1138
757	CG5664	845.412	797.279	981.228	964.063	1067.86	882.741	519.301	583.702	678.909	622.189	678.793	652.72	646.557	568.554	854.239	709.263	845.225	772.888	510.956	595.859	697.006	738.216	653.875	760.743	612.031	541.158	811.149	764.448	894.526	717.725		626.851	617.311	804.506	789.729	828.056	757.363
758	TwdlT	48.2466	52.9443	44.999	22.0862	15.237	21.5303	52.9018	69.8261	36.1209	29.334	26.3521	12.5372	35.6658	28.8789	8.54239	13.2668	15.7147	16.8477	57.5362	28.0185	32.9786	44.9882	10.8437	23.0528	35.9447	37.7338	15.8457	17.2513	17.3595	9.29427		46.059	43.4803	27.6973	21.7574	17.1014	16.6525
759	CG14327	14.2547	26.9912	4.99989	2.20862	3.80925	0	22.6722	25.0937	9.85116	8.49141	5.45216	11.7537	6.40155	0	6.64408	7.14366	10.1023	6.31789	11.1637	14.9432	5.34788	2.04492	4.33748	1.04785	14.5722	7.3627	1.50911	5.39103	3.06345	2.06539		13.8129	14.8782	5.67042	4.84022	5.35292	4.23696
760	SKIP	3891.53	2755.18	3421.17	3889.38	4214.3	3140.02	3480.72	3442.21	4219.58	4397.01	4221.79	5000.01	3543.72	2479.98	4644.21	4088.21	4253.06	3544.33	3037.39	3577.96	3002.83	3380.25	3764.93	3746.08	3095.13	2952.44	4036.13	3798.52	4449.14	3385.18		3409.7	3041.55	3864.78	3993.91	4180.65	3763.13
761	antr	9.86862	9.34311	9.99978	6.62586	5.079	15.8644	16.1944	9.81929	9.03023	1.54389	10.9043	9.40294	9.14507	17.1469	5.69492	5.10261	7.85734	7.37087	12.0225	16.8111	3.56525	6.13475	4.33748	7.33498	6.80034	11.9644	3.77279	11.8603	1.02115	3.09809		10.8062	13.0169	6.41259	4.24054	5.83985	8.61426
762	CG32521	2069.12	2105.31	2588.69	2564.21	2124.29	2604.03	2316.88	2557.38	2812.51	2983.57	3065.02	2871.81	2692.31	2348.22	2969.9	2796.23	2792.72	2875.69	2773.76	2722.46	3214.96	3128.73	3147.92	3137.28	2626.88	2839.24	2939.75	3227.07	3175.77	3080.54		2495.79	2514.52	2905.16	2934.48	2861.15	2913.87
763	CG4662	520.844	565.777	673.735	622.831	646.303	648.174	574.362	643.709	686.297	659.243	652.441	716.19	645.642	629.019	785.9	724.571	750.937	736.034	527.272	545.426	605.201	541.903	625.681	655.957	522.655	474.894	624.019	585.466	681.106	618.586		558.155	571.765	675.03	659.439	671.294	674.988
764	CG8026	2.19303	0	8.74981	7.73017	2.5395	11.3317	0	1.09103	0.82093	2.31584	3.63477	1.56716	0	1.80493	1.89831	3.06157	4.48991	2.10596	2.57625	0.933949	14.261	8.17967	13.0124	4.19142	1.94295	6.44236	6.79101	5.39103	12.2538	15.4905		1.34245	2.05446	6.50421	6.59927	7.18608	6.93734
765	CG13069	30.7024	24.915	1.24997	4.41724	2.5395	1.13317	1.07963	3.2731	0	10.0353	0.908693	0.783578	0.914507	0	0.949154	4.08209	0	0	19.7512	2.80185	0.891313	1.02246	0	0	10.6863	10.1237	0.754557	0	0	1.0327		12.6268	8.22272	0.768999	3.40951	0.689639	0.589889
766	fl(2)d	2599.83	2662.79	2817.44	2942.99	3005.5	2802.33	1997.31	2191.88	2585.93	2205.45	2266.28	2196.37	2529.53	2108.16	3083.8	2525.79	2782.62	2795.66	1881.52	2019.2	2292.46	2500.94	2358.5	2422.64	2021.64	1917.06	2528.52	2439.98	2829.6	2359.71		2205.97	2179.82	2661.63	2610.64	2648.5	2515.34
767	CG16727	164.477	173.367	102.498	98.2836	114.278	115.584	124.157	94.9198	68.9581	91.8617	93.5953	68.9549	98.7668	88.4418	42.7119	63.2724	75.2059	72.6557	189.783	175.582	140.827	130.875	54.2185	114.216	137.95	142.652	91.3014	106.742	95.988	115.662		143.027	134.993	89.2593	92.9972	86.6571	97.4145
768	CG32214	4.38605	6.22874	1.24997	0	2.5395	1.13317	1.07963	1.09103	0	1.54389	0.908693	0.783578	1.82901	0	0.949154	0	0	0	8.58749	0	0	0	0	0	2.91443	1.84067	0	0	0	0		3.75932	1.83209	0.439825	0.49861	0.689639	0.38335
769	gammaSnap2	7.67559	11.4194	1.24997	4.41724	13.9673	7.9322	5.39814	14.1834	4.92558	1.54389	7.26954	4.70147	7.31606	8.1222	3.79662	4.08209	1.12248	5.2649	17.175	4.66974	7.1305	9.20213	8.67495	10.4785	12.6292	11.044	7.54557	6.46923	9.19034	7.22888		10.0388	9.88775	4.92965	4.88676	8.04491	7.1212
770	dpr7	101.976	116.27	63.7486	72.8845	63.4875	91.7869	136.033	169.11	135.453	133.547	102.682	131.641	176.5	171.469	114.848	134.709	103.268	102.139	138.259	138.224	99.827	100.201	100.846	86.9719	115.606	130.688	102.62	84.1	90.8822	112.564		133.675	145.152	103.299	104.745	92.2332	105.021
771	Sos	1669.99	1200.07	2028.71	2186.53	2357.93	1856.14	699.599	572.792	967.876	993.496	939.588	868.204	509.381	397.085	841.9	953.168	1055.13	980.325	1091.47	1046.96	1987.63	2127.74	1991.99	1833.75	1090	1248.9	2055.41	2305.2	2470.16	2022.02		1012.09	893.161	1576.3	1612.99	1762.96	1512.09
772	l(3)72Dr	47.1501	53.9824	41.2491	35.3379	35.553	35.1283	56.1407	58.9157	40.2256	49.4046	33.6216	37.6117	42.9818	58.6604	32.2712	38.7798	40.4092	25.2715	50.6662	32.6882	27.6307	36.8085	44.4591	29.3399	39.8306	45.0965	26.4095	29.1116	22.4653	21.6866		47.3539	49.8687	33.5572	34.2108	35.3016	29.8076
773	CG14573	7.67559	18.6862	0	0	1.26975	0	0	1.09103	0	0	0	0	0	0	0	0	0	0	6.86999	0	0	0	0	0	3.88591	5.52202	0.754557	0	0	0		3.6863	5.05986	0.150911	0.150911	0.25395	0
774	CG7080	18.6407	38.4106	14.9997	6.62586	3.80925	4.53269	31.3092	55.6426	15.5977	19.2987	10.9043	3.13431	31.0932	18.9518	1.89831	2.04104	2.24495	2.10596	30.0562	8.40554	6.23919	18.4043	1.08437	0	21.3725	13.8051	0	0	0	1.0327		26.4944	27.0431	7.74697	6.81241	3.60858	2.16113
775	Pten	1080.07	1083.8	2686.19	2271.57	3108.35	2749.07	275.305	331.674	334.118	484.011	489.785	876.04	439.878	255.398	662.51	403.106	447.868	281.146	762.569	566.907	1837	2217.71	1765.35	926.304	583.858	755.597	1604.19	2187.68	2873.51	1616.17		628.335	598.675	1424.8	1371.85	1736.97	1289.75
776	CG8204	178.732	202.434	176.246	152.395	161.258	150.712	219.165	234.572	176.5	182.951	179.921	202.163	264.293	240.959	208.814	173.489	166.127	164.265	177.761	159.705	123.892	149.279	140.968	139.365	208.868	169.342	153.93	141.245	118.453	141.48		209.764	201.402	167.876	164.396	153.345	159.597
777	asRNA:CR44960	4.38605	8.30499	6.24986	16.5647	10.158	10.1985	7.5574	8.72826	9.03023	18.5267	14.5391	15.6716	4.57254	7.21974	10.4407	7.14366	10.1023	13.6888	7.72874	7.47159	16.0436	9.20213	11.9281	15.7178	4.85739	1.84067	9.80924	5.39103	14.2961	7.22888		5.82042	6.71305	10.3147	14.277	12.2047	12.5011
778	CG9427	37.2815	46.7156	42.4991	37.5466	35.553	37.3947	86.3703	70.9171	43.5093	53.2643	48.1607	43.8804	49.3834	67.685	38.9153	43.8825	32.5518	32.6424	44.6549	49.4993	37.4351	37.831	42.2904	37.7228	53.4313	43.2559	26.4095	26.9551	27.571	19.6212		54.2243	55.6146	37.7537	38.7142	37.2254	34.2523
779	nos	6890.49	5538.39	9728.54	9597.56	11185.2	8921.46	10119.4	11836.6	19316.5	16447.9	16689	19569.1	12586.4	9746.64	24191.1	17581.6	17638.6	17246.8	4702.51	5565.4	6700.89	7799.32	9636.79	10573.9	5462.62	3935.36	10073.3	8174.96	9326.15	7888.77		7952.27	7324.48	14002.1	13402.1	12895.2	12840
780	Octbeta3R	28.5093	43.6012	21.2495	23.1905	25.395	41.9274	30.2296	37.0951	28.7325	29.334	44.5259	28.9924	33.8368	33.3913	16.1356	23.472	21.3271	25.2715	47.2312	48.5653	40.1091	27.6064	54.2185	42.962	46.6309	53.3796	30.1823	30.1898	50.0363	60.9291		37.2876	43.2065	27.2818	27.7903	39.1005	40.0165
781	CG32137	408.999	325.971	319.993	315.833	292.043	347.884	401.622	442.959	412.107	348.92	360.751	339.289	423.417	461.161	326.509	351.06	316.538	367.49	451.702	462.305	418.026	423.298	389.288	359.414	379.848	426.116	290.504	365.512	313.493	359.379		413.118	423.702	353.428	339.958	334.423	354.691
782	CG43679	256.584	277.179	217.495	216.445	182.844	271.961	554.929	462.598	346.432	446.957	411.638	380.035	531.329	582.994	364.475	359.224	319.906	388.55	443.973	495.927	329.786	334.344	219.043	296.543	398.306	417.833	244.476	194.077	247.118	208.605		437.024	447.306	300.533	320.428	276.11	309.139
783	Trpm	2053.77	1639.2	2259.95	2464.82	2618.23	2507.71	1627	1906.03	1691.12	2013.24	1894.62	2003.61	1780.55	1344.68	2221.02	1797.14	1828.51	1820.6	1882.38	1902.45	2526.87	2365.97	2696.83	2470.84	1740.89	1979.65	2444.76	2433.51	3125.74	2845.08		1816.92	1754.4	2228.74	2334.14	2432.79	2329.57
784	lncRNA:CR44932	1.09651	1.03812	2.49995	0	0	1.13317	0	1.09103	0	0	0	0.783578	5.48704	2.7074	0	0	0	1.05298	0.858749	0.933949	0	1.02246	2.16874	0	1.94295	4.60169	0	0	1.02115	0		1.87705	2.07444	0.499989	0	0.637977	0.593946
785	GlcAT-S	1034.01	901.091	986.228	1009.34	1244.36	1008.52	775.173	716.808	969.518	832.931	875.98	966.152	774.588	626.312	1064.95	934.798	1061.86	971.901	673.259	791.989	767.42	860.911	847.977	961.931	849.071	682.89	937.16	903.536	1087.52	903.61		821.221	743.818	945.055	922.36	1023.54	962.423
786	CG30101	176.539	394.487	64.9986	77.3017	49.5203	32.862	38.8666	85.1005	16.4186	40.9132	11.813	15.6716	24.6917	23.4641	10.4407	9.1847	19.0821	2.10596	158.01	40.1598	48.1309	109.403	22.7718	10.4785	102.005	93.8744	9.80924	16.1731	12.2538	12.3924		100.022	127.417	29.9596	37.3191	23.0882	14.7021
787	cert	1672.18	1580.02	1603.71	1638.8	1561.79	1698.62	1469.37	1418.34	1659.1	1613.37	1753.78	1772.45	1454.98	1372.65	1737.9	1681.82	1735.35	1675.29	1498.52	1633.48	1481.36	1598.1	1520.29	1760.4	1550.48	1355.66	1694.74	1679.84	1695.11	1590.35		1529.11	1472.03	1635.36	1633.23	1653.26	1699.42
788	CG17475	205.048	411.097	201.246	181.107	144.752	301.424	277.465	376.406	242.995	352.008	262.612	218.618	452.681	623.605	361.628	383.716	364.805	378.02	479.182	360.504	268.285	313.895	319.889	301.782	399.277	408.63	262.586	211.328	301.239	310.842		362.731	436.048	267.348	285.123	278.659	302.137
789	prim	6.57908	5.19062	0	4.41724	0	2.26634	7.5574	6.54619	1.64186	3.85973	4.54346	3.13431	13.7176	8.1222	0	5.10261	4.48991	3.15894	6.86999	2.80185	5.34788	0	3.25311	3.14356	8.7433	3.68135	6.79101	2.15641	2.0423	3.09809		8.69348	5.26844	2.75615	4.08317	2.86575	2.96025
790	Ir20a	0	1.03812	0	3.31293	3.80925	7.9322	1.07963	4.36413	2.46279	7.71947	4.54346	9.40294	5.48704	3.60987	8.54239	3.06157	7.85734	4.21192	0.858749	0	4.45656	6.13475	3.25311	7.33498	2.91443	0	9.80924	5.39103	3.06345	7.22888		2.06797	1.80242	5.0542	6.76812	4.50532	7.22219
791	milt	7371.86	6356.43	7443.59	8008.46	7971.5	7409.81	8170.63	7239	8737.98	8132.46	8531.71	8386.64	7489.81	6826.26	9007.47	8376.45	8924.81	8384.89	6754.06	7224.09	6741	6861.72	8021.08	8165.93	6659.48	6503.1	7809.67	7613.21	8374.44	7483.96		7289.17	6829.78	7947.94	7939.81	8364.71	7966.24
792	CG13868	6241.35	6933.63	4854.89	4993.69	4158.43	6387.69	6411.91	7232.45	5414.03	5561.1	6432.63	4732.81	6076.9	7928.17	4337.63	5104.65	5647.18	5574.48	9398.15	8245.83	7739.27	7711.39	8157.71	6931.56	6239.8	6732.27	4847.27	5044.92	5344.69	6552.46		6873.62	7414.47	5438.62	5495.79	5948.13	6035.8
793	CG45002	94.3001	110.041	59.9987	93.8664	63.4875	104.252	133.874	141.834	126.423	128.143	133.578	119.887	109.741	128.15	101.559	140.832	136.942	118.987	154.575	169.045	107.849	90.9989	131.209	122.599	179.723	180.386	87.5286	105.664	118.453	127.022		134.443	145.891	96.6718	103.789	116.734	118.549
794	CG11448	1500.03	1618.43	1688.71	1753.64	1634.17	1826.67	1053.72	1087.76	1260.95	1168.73	1273.08	1157.34	1142.22	975.567	1419.93	1194.01	1366.05	1278.32	1179.06	1107.66	1653.38	1718.75	1532.21	1429.27	1185.2	1361.18	1649.46	1843.73	1856.45	1596.55		1212.05	1230.12	1534.49	1529.03	1532.39	1457.63
795	mRpL55	428.737	422.516	329.993	333.502	332.675	324.087	324.968	334.947	266.802	264.778	346.212	344.774	435.305	321.278	304.678	330.649	333.376	220.073	341.782	365.174	291.459	313.895	318.805	316.452	334.188	298.189	301.068	299.741	297.154	264.37		372.996	348.421	298.8	299.097	325.644	293.951
796	Tmtc3	1588.85	1420.15	1867.46	1966.78	2256.35	1773.41	1966	2078.42	2920.87	2533.53	2488.91	2729.99	2145.43	1907.82	3319.19	2726.84	2728.74	2748.28	1360.26	1495.25	1588.32	1655.36	1781.62	2202.59	1500.93	1196.44	2100.69	1724.05	1896.27	1821.68		1712.3	1619.62	2359.3	2301.7	2230.38	2255.19
797	fzo	1.09651	0	4.99989	4.41724	2.5395	14.7312	1.07963	1.09103	0	0.771947	0	2.35073	0	0.902467	0.949154	1.02052	0	1.05298	0	0.933949	6.23919	1.02246	5.42185	3.14356	0	0	4.52734	5.39103	8.16919	12.3924		0.435228	0.58549	3.34311	3.38097	3.22611	6.73418
798	CG3955	37.2815	40.4868	36.2492	23.1905	21.5858	29.4625	37.787	41.4592	49.2558	30.8779	21.8086	33.6939	56.6995	59.5628	31.3221	27.5541	43.7766	45.2782	46.3724	41.0937	35.6525	26.5839	32.5311	35.6271	34.9732	50.6186	20.373	36.659	23.4864	23.752		42.6227	46.6442	34.5705	28.2832	28.6377	33.5627
799	CG31156	774.138	731.877	928.73	965.167	1038.66	931.467	512.824	507.33	573.83	564.293	616.094	744.399	502.979	467.478	651.12	731.714	819.408	575.981	621.734	617.34	708.593	813.877	775.324	782.748	671.291	588.096	910.75	866.877	939.457	752.836		616.593	582.424	754.605	759.985	837.788	757.486
800	2004-09-01	930.94	809.736	1016.23	1110.94	1170.71	1091.24	1070.99	1239.41	1574.54	1411.12	1421.2	1580.48	1224.53	1040.54	1729.36	1481.8	1599.53	1443.64	879.359	978.778	975.987	1073.58	1100.63	1140.07	951.076	801.614	1162.02	1091.14	1143.69	1098.79		1011.38	974.017	1291.63	1277.88	1287.15	1270.84
801	lncRNA:CR43334	29.6059	18.6862	24.9995	40.8595	46.9808	39.661	22.6722	17.4565	28.7325	22.3865	20.8999	22.7238	16.4611	14.4395	25.6272	21.431	17.9596	27.3775	7.72874	15.8771	24.9568	16.3593	29.278	24.1007	7.77182	11.9644	25.6549	21.5641	25.5287	20.6539		16.8479	15.6847	25.9942	27.897	28.1294	26.9034
802	CG33062	37.2815	41.5249	59.9987	62.9457	67.2968	53.2591	65.8573	84.0095	77.1674	98.8092	62.6998	76.7906	56.6995	62.2702	89.2205	79.6007	89.7981	89.5034	48.9487	52.3011	49.0222	65.4374	47.7122	73.3498	54.4027	39.5745	79.2285	71.1616	68.417	62.9945		52.6379	55.9361	70.9274	75.8452	67.1848	71.1795
803	Cpr30B	2.19303	1.03812	3.74992	2.20862	5.079	6.79903	5.39814	2.18206	7.38837	9.26336	6.36085	8.61936	2.74352	5.4148	5.69492	9.1847	7.85734	6.31789	5.15249	4.66974	10.6958	8.17967	4.33748	1.04785	0.971477	4.60169	7.54557	6.46923	5.10574	2.06539		3.29173	3.58128	7.01491	7.08165	5.74808	4.9699
804	CG13594	35.0884	41.5249	24.9995	36.4422	20.316	33.9952	46.424	51.2785	33.6581	46.3168	30.8955	30.5595	43.8964	47.8307	30.3729	33.6772	29.1844	38.9603	49.8074	50.4332	38.3264	32.7187	40.1217	34.5792	32.0588	38.6542	28.6732	24.7987	23.4864	35.1117		41.455	45.9443	31.206	36.0263	28.8008	34.6412
805	sNPF-R	32.8954	43.6012	19.9996	23.1905	17.7765	47.5932	16.1944	19.6386	13.9558	11.5792	18.1739	14.888	19.2047	9.92714	15.1865	16.3284	19.0821	17.9007	47.2312	44.8295	25.8481	26.5839	23.8561	19.9092	43.7165	49.6982	20.373	18.3295	17.3595	24.7847		31.8484	33.5389	19.0726	19.2355	19.2496	25.0152
806	lncRNA:CR45345	4.38605	10.3812	17.4996	20.9819	12.6975	20.3971	7.5574	8.72826	28.7325	28.562	20.8999	18.0223	10.0596	10.8296	19.9322	24.4925	20.2046	28.4305	22.3275	20.5469	30.3046	31.6962	24.9405	22.005	20.401	23.9288	18.8639	9.70385	25.5287	14.4578		12.9463	14.8829	23.0666	23.7289	20.8542	20.6625
807	CG10877	291.673	314.551	236.245	230.801	247.601	239.099	364.914	387.316	293.893	270.953	285.329	250.745	459.083	380.841	375.865	346.978	338.988	348.537	328.901	355.834	255.807	264.817	261.333	256.724	304.072	305.552	271.641	280.333	223.632	251.978		349.729	348.819	286.69	281.013	271.377	269.417
808	CG9503	105.265	116.27	127.497	128.1	130.784	145.046	111.202	93.8288	110.826	108.845	129.943	120.671	106.083	106.491	146.17	113.278	140.31	150.576	99.6149	92.4609	114.979	123.718	129.04	111.073	114.634	103.998	145.63	118.603	138.876	108.433		107.36	102.61	129.02	128.745	133.791	127.16
809	CG17754	1064.71	923.93	1066.23	1195.97	1105.95	916.736	1085.03	1048.48	1110.72	1103.11	1200.38	1137.76	910.849	785.146	1034.58	959.291	1048.39	968.743	935.177	966.637	1050.86	1022.46	1063.77	1042.62	971.477	977.398	1131.84	1162.31	1178.41	1014.11		993.449	940.319	1078.84	1103.27	1119.38	1015.99
810	Cda4	65.7908	95.5074	47.499	28.7121	38.0925	29.4625	55.0611	100.375	49.2558	52.4924	24.5347	14.888	62.1865	44.2209	20.8814	16.3284	13.4697	13.6888	86.7336	26.1506	43.6743	56.2353	11.9281	11.5264	46.6309	44.1762	14.3366	11.8603	12.2538	12.3924		63.2806	62.086	35.1294	32.0193	20.0558	16.3916
811	PGRP-SC1b	29.6059	18.6862	18.7496	4.41724	22.8555	12.4649	26.9907	33.822	19.7023	15.4389	25.4434	7.0522	26.5207	12.6345	12.339	9.1847	14.5922	17.9007	73.8524	65.3764	41.0004	16.3593	36.8685	32.4835	7.77182	27.6101	9.05469	10.7821	8.16919	10.327		32.9483	31.6259	20.1692	16.45	21.5858	16.0456
812	lncRNA:CR46006	62.5013	59.1731	56.2488	80.6147	60.948	73.6562	63.6981	48.0054	63.2116	59.4399	97.2301	101.865	37.4948	44.2209	64.5425	66.3339	83.0633	77.9206	55.8187	76.5838	81.1094	99.1785	69.3996	69.1584	40.8021	42.3355	67.1556	61.4577	68.417	87.7793		52.063	54.0637	66.4536	70.5724	75.8116	82.0759
813	obst-B	85.528	94.4693	63.7486	69.5716	41.9018	60.0581	97.1666	122.196	100.974	97.2653	74.5128	61.9027	117.971	103.784	74.9832	85.7239	57.2463	57.914	98.7561	93.3949	71.305	88.9539	73.7371	56.5842	78.6897	98.4761	63.3828	52.8321	39.8248	56.7983		95.6224	102.464	74.8788	75.3016	57.4446	58.6514
814	CG8312	1388.19	1258.21	1599.96	1706.16	1560.52	1533.18	941.436	918.649	1166.54	1164.1	1198.57	1176.15	870.611	695.802	1050.71	1067.47	1143.8	1043.5	1231.45	1086.18	1531.27	1544.94	1676.43	1494.24	1129.83	1217.61	1529.49	1605.45	1807.43	1616.17		1112.3	1035.29	1375.6	1396.35	1477.35	1372.65
815	amx	483.562	467.156	678.735	686.881	775.818	609.646	602.433	675.349	989.22	871.528	826.001	901.898	814.826	736.413	1261.43	1030.73	978.8	1016.13	420.787	372.646	492.005	532.701	593.15	663.292	392.477	403.108	672.31	574.684	594.308	552.493		542.817	530.934	818.739	796.83	753.615	748.691
816	CG13285	77.8524	58.1349	53.7488	44.1724	36.8228	37.3947	101.485	133.106	55.0023	75.6508	52.7042	79.1414	101.51	135.37	83.5256	70.416	57.2463	47.3841	67.8412	68.1783	47.2396	41.9208	32.5311	48.2013	68.9749	58.9016	61.8737	39.8936	31.6556	24.7847		83.5328	90.7381	60.278	62.4924	42.192	47.3812
817	CG5038	240.136	262.645	301.243	329.084	325.056	290.092	226.722	233.481	351.358	299.515	278.969	331.453	325.565	278.862	455.594	383.716	377.152	366.437	202.665	212.006	207.676	215.739	235.308	281.873	235.098	185.908	291.259	281.412	294.091	255.076		246.037	234.581	321.426	316.626	302.115	304.986
818	BBS5	5.48257	10.3812	4.99989	8.83448	2.5395	3.39952	9.71666	10.9103	3.28372	3.08779	4.54346	2.35073	8.23057	12.6345	1.89831	6.12313	6.73486	3.15894	9.44624	4.66974	7.1305	3.06738	0	0	12.6292	8.28304	5.2819	4.31282	5.10574	9.29427		9.10105	9.37578	4.51886	5.2466	3.78471	3.64069
819	7B2	236.847	342.581	203.746	265.034	158.719	279.893	545.212	499.693	383.374	390.605	365.294	342.424	544.132	665.118	401.492	411.27	346.845	423.298	477.464	397.862	343.155	280.154	298.201	305.974	381.791	435.32	290.504	265.239	279.795	311.875		437.089	468.115	324.454	338.158	289.771	332.693
820	mof	756.594	702.81	921.23	891.178	909.142	804.552	878.818	770.269	1083.63	996.583	995.018	1171.45	1043.45	751.755	1369.63	1049.1	1272.89	1046.66	682.705	655.632	668.484	713.676	833.88	946.213	784.954	567.848	950.742	921.866	949.668	781.752		829.305	689.663	998.743	975.324	992.119	950.126
821	alpha-Man-Ic	37.2815	29.0675	26.2494	36.4422	26.6648	39.661	32.3889	43.6413	18.8814	17.7548	28.1695	18.8059	32.9223	39.7085	13.2882	32.6567	40.4092	26.3245	47.2312	55.103	45.4569	25.5615	37.9529	36.6749	47.6024	60.7423	34.7096	32.3462	54.1209	30.9809		39.4852	45.6525	27.7171	29.5303	37.4634	30.4894
822	Spps	930.94	804.546	1431.22	1615.61	1676.07	1465.19	285.022	264.03	385.837	389.061	459.798	388.655	224.969	193.128	346.441	438.825	500.625	415.927	521.261	415.607	1224.66	1280.12	1162.44	1002.8	551.799	575.211	1194.46	1421.08	1640.99	1223.75		502.798	450.504	916.525	954.047	1087.98	899.263
823	sqd	16683.5	14586.7	17057.1	18000.3	19531.3	17359.1	9898.03	10463	13638.9	13395.6	13255.1	15572	11668.2	8797.25	14418.6	13602.5	15392.5	12686.3	12601.3	12790.4	14135.3	15303.1	13969.9	13218.7	12397	12185.3	14729.7	15043.1	18131.5	13972.4		12649.6	11764.5	14795.9	14935.9	16056.1	14561.7
824	GstE5	154.608	166.1	141.247	140.247	125.705	132.581	208.368	224.753	169.932	169.828	191.734	195.895	175.585	194.03	148.068	162.263	181.841	136.888	200.947	273.647	179.154	186.088	139.884	168.705	178.752	198.793	150.157	148.792	149.088	210.67		183.652	211.465	157.712	157.491	157.65	168.948
825	vap	1893.68	1727.44	2611.19	2369.85	2757.9	2347.93	876.658	929.559	1181.32	1246.69	1255.81	1249.81	867.867	752.657	1242.44	1269.53	1366.05	1264.63	1264.94	1260.83	1968.02	1954.94	1918.25	1804.41	1323.15	1250.74	2020.7	2100.34	2316.99	1835.1		1245.26	1184.24	1804.74	1769.54	1923	1700.38
826	CG6283	47.1501	51.9062	24.9995	23.1905	21.5858	40.7942	55.0611	46.9144	53.3604	39.3693	57.2476	21.1566	61.272	46.0258	40.8136	30.6157	33.6743	37.9073	33.4912	49.4993	17.8263	33.7412	33.6154	29.3399	44.688	40.4948	31.6914	32.3462	23.4864	29.9482		48.3325	46.9681	33.7382	30.5782	33.9219	31.8293
827	eyg	13.1582	17.6481	8.74981	6.62586	8.88826	5.66586	14.0352	27.2758	11.493	3.85973	8.17823	5.48505	17.3756	12.6345	8.54239	10.2052	16.8371	6.31789	22.3275	10.2734	13.3697	15.3369	13.0124	10.4785	16.5151	18.4067	14.3366	9.70385	8.16919	19.6212		16.6823	17.2477	11.2983	9.34685	11.0171	9.51372
828	CG43112	118.423	172.329	104.998	99.3879	67.2968	101.985	172.741	201.841	158.439	188.355	119.947	141.828	225.883	296.912	176.543	160.222	132.452	134.782	158.869	190.526	150.632	135.987	106.268	102.69	180.695	186.828	130.538	114.29	103.136	125.989		171.322	209.687	144.23	149.091	105.82	121.455
829	CG43341	28.5093	39.4487	16.2496	25.3991	12.6975	30.5956	51.8222	29.4579	28.7325	40.1412	36.3477	31.3431	47.5544	51.4406	37.017	32.6567	19.0821	32.6424	31.7737	22.4148	16.0436	20.4492	24.9405	20.9571	37.8876	37.7338	15.8457	15.0949	27.571	24.7847		39.5094	36.0992	22.7777	26.8893	24.1278	28.0646
830	hpRNA:CR33940	1525.25	1371.36	1098.73	1001.61	798.673	913.337	2637.53	2567.2	1713.28	1750.78	1603.84	1712.9	3152.31	2986.26	1972.34	1672.64	1456.97	1499.44	1469.32	1554.09	943.9	994.853	1059.43	1109.68	1531.05	1230.49	1136.36	938.039	823.046	986.226		2063.09	1941.88	1372.92	1361	1148.39	1244.32
831	CG18870	1713.85	1685.91	1786.21	1711.68	2084.93	1763.22	1251.29	1382.34	1714.92	1527.68	1561.13	1567.94	1589.41	1397.02	2067.26	1925.73	2036.17	1926.96	1227.15	1282.31	1333.4	1478.48	1572.34	1543.49	1423.21	1258.1	1754.35	1628.09	1848.28	1429.25		1440.98	1401.14	1731.23	1678.87	1820.57	1646.17
832	Ccz1	356.367	332.2	284.994	295.955	339.023	367.148	435.09	405.864	321.804	347.376	358.025	356.528	373.119	418.745	382.509	384.737	350.213	365.384	320.313	365.174	267.394	306.738	336.154	335.314	361.39	331.321	318.423	305.132	358.423	379		369.256	370.661	315.025	322.331	348.368	360.675
833	CG10139	569.09	502.452	654.986	619.518	770.739	585.85	348.72	324.037	465.467	402.956	437.99	447.423	396.896	364.597	579.933	545.979	616.24	568.61	397.601	417.475	431.395	483.623	494.472	530.215	461.452	406.789	575.727	490.584	613.71	464.714		434.752	403.07	541.502	521.906	586.63	519.362
834	CG31157	41.6675	46.7156	52.4988	48.5897	36.8228	50.9927	83.1314	87.2826	60.7488	62.5277	65.4259	57.9848	71.3316	88.4418	69.2883	50.0056	75.2059	76.8676	77.2874	85.9233	50.8048	43.9657	50.9653	53.4406	75.7752	69.0253	58.1009	50.6757	61.2689	70.2234		69.8386	75.4777	58.2883	57.8623	57.9378	61.9018
835	ChAT	66.8873	60.2112	56.2488	47.4853	35.553	63.4576	98.2462	72.0081	65.6744	61.7557	71.7867	59.5519	63.101	74.9048	41.7628	60.2108	69.5936	58.9669	112.496	102.734	68.6311	72.5946	82.412	61.8234	90.3474	92.0337	74.7012	65.7705	98.0303	88.812		86.2156	80.3784	61.4036	58.8672	71.4751	66.5224
836	CG32829	14.2547	6.22874	22.4995	32.025	8.88826	18.1307	1.07963	1.09103	6.56744	4.63168	9.99562	4.70147	0	0.902467	2.84746	3.06157	1.12248	5.2649	6.01124	9.33949	23.1741	23.5166	13.0124	10.4785	9.71477	1.84067	13.582	11.8603	10.2115	14.4578		6.21206	3.88048	13.7341	15.2521	8.64605	10.6067
837	spartin	414.482	368.534	522.489	477.062	459.65	511.061	535.496	516.058	655.102	635.312	629.724	659.773	513.039	514.406	695.73	659.257	683.588	728.663	361.533	410.937	442.091	457.039	518.328	559.554	408.992	362.613	514.608	463.628	500.363	520.479		446.708	434.51	566.004	552.961	558.331	595.906
838	htk	1678.76	906.282	1552.47	1809.96	1753.53	1433.46	2590.03	2060.96	2864.22	2717.25	2660.65	2699.43	1674.46	1475.53	2505.77	2406.39	2058.62	2219.68	1431.53	1549.42	1880.67	1721.82	2278.26	2357.67	1269.72	1404.43	2028.25	2134.85	2009.62	2160.4		1728.9	1479.33	2166.28	2188.38	2152.14	2174.13
839	CG17169	143.643	115.232	141.247	67.3629	43.1715	55.5254	140.352	205.114	68.1372	74.8788	65.4259	37.6117	64.93	96.564	29.4238	28.5746	28.0619	40.0133	103.05	84.9893	92.6965	65.4374	72.6527	69.1584	64.1175	101.237	49.8008	45.2846	29.6133	22.7193		103.218	120.627	76.261	62.8326	47.7851	45.0056
840	Cpr65Ea	343.209	482.728	33.7493	45.2767	69.8363	4.53269	160.865	308.762	18.8814	116.564	13.6304	35.261	126.202	47.8307	18.9831	26.5336	12.3472	0	328.042	103.668	27.6307	73.6171	0	0	255.499	127.007	0	0	0	0		242.763	213.999	19.8489	41.6909	19.1628	7.95874
841	alpha-Man-IIb	1622.84	1409.77	2404.95	2586.29	3395.31	2674.29	503.107	522.604	797.123	923.248	902.332	1039.02	615.463	399.793	1023.19	976.64	1176.36	989.802	1000.44	905.93	1595.45	1810.78	1861.86	1665.04	997.707	987.522	1824.52	1797.37	2907.21	1936.31		947.912	845.124	1529.05	1590.54	2048.61	1660.89
842	alpha-Est9	570.187	557.472	502.489	506.878	424.097	630.044	553.849	571.701	355.463	446.185	427.085	436.453	470.057	491.844	264.814	405.147	405.214	334.848	881.076	790.121	644.419	529.634	632.187	551.172	767.467	861.436	519.135	566.058	590.224	688.809		648.527	654.515	457.264	476.286	495.761	528.265
843	sesB	30077.4	29784.8	27028.2	25382.6	24783	23785.3	36700.9	34572.6	33145	31622	33916.9	33497.2	38298.7	35898.3	34051.9	32673	31313.7	28787.4	34893.5	36573.4	26361.5	27029.7	31302.5	30671.8	31695.4	31339.3	27606.2	26808.5	25571.6	27457.4		34333.2	33633.7	29638.5	29004.8	29377.6	28839.8
844	px	2132.72	1553.03	2244.95	2624.95	2647.43	2045.38	1334.42	1392.16	1426.78	1563.96	1481.17	1442.57	1358.04	921.419	1515.8	1397.09	1360.44	1448.9	1566.36	1493.38	2534.89	2551.04	2538.51	2302.14	1462.07	1756	2385.91	2925.17	2870.45	2515.65		1570.72	1423.2	2021.67	2125.1	2179.6	1950.93
845	CG13409	37.2815	35.2962	29.9993	27.6078	25.395	24.9298	36.7074	42.5503	36.1209	32.4218	32.7129	24.2909	36.5803	47.8307	26.5763	40.8209	29.1844	35.8014	52.3837	42.9616	43.6743	25.5615	32.5311	23.0528	43.7165	46.0169	28.6732	33.4244	31.6556	29.9482		41.3339	42.9311	33.0088	31.7907	30.2958	27.6046
846	CG10362	58.1152	58.1349	39.9991	36.4422	40.632	57.7918	53.9814	67.644	57.4651	64.0716	48.1607	37.6117	67.6735	67.685	37.9662	62.2519	47.144	69.4967	78.1461	69.1122	57.044	54.1903	48.7966	62.8713	73.8323	75.4677	52.0644	61.4577	58.2055	61.9618		66.3497	67.6088	48.9078	49.5177	48.5878	57.9467
847	abo	263.163	294.827	552.488	511.296	587.895	509.927	78.8129	85.1005	163.365	119.652	153.569	119.104	62.1865	63.1727	112.949	140.832	178.474	189.537	193.218	126.083	385.938	411.029	357.842	296.543	195.267	213.518	369.733	450.69	524.87	396.556		158.53	156.54	316.895	299.914	360.53	302.333
848	CG17752	571.283	861.643	546.238	620.622	524.407	698.034	665.051	553.153	320.163	391.377	347.121	277.387	731.606	832.977	325.56	375.552	337.865	537.02	1088.89	1068.44	862.791	795.473	492.304	632.904	1175.49	1449.53	667.783	777.386	799.559	930.46		846.464	953.148	544.507	573.627	500.251	615.161
849	CG8485	2758.83	2643.06	2931.19	3129.62	3433.41	2967.78	1847.24	1698.74	2392.19	2315.84	2299.9	2288.05	1726.59	1660.54	2257.09	2547.22	2792.72	2407.11	2193.24	2260.16	2380.7	2541.83	2472.36	2760.05	2335.43	2196.85	2799.41	2696.59	3047.11	2554.89		2172.27	2091.87	2552.11	2576.53	2809.1	2595.58
850	CG7179	14.2547	12.4575	12.4997	0	1.26975	4.53269	21.5926	24.0027	17.2395	6.17557	9.08693	5.48505	17.3756	14.4395	4.74577	5.10261	5.61238	5.2649	13.74	9.33949	11.5871	3.06738	5.42185	7.33498	6.80034	11.9644	12.0729	6.46923	2.0423	2.06539		14.7526	14.4407	11.629	6.91626	4.68664	4.9366
851	CG7607	93.2036	68.5162	148.747	128.1	106.659	142.78	116.6	121.105	163.365	169.828	195.369	195.111	114.313	113.711	185.085	188.797	173.984	149.523	159.727	174.648	181.828	176.885	172.415	191.757	164.18	151.856	179.585	157.418	155.215	194.147		129.605	125.967	171.722	168.885	160.728	174.664
852	CG10598	35.0884	20.7625	1.24997	3.31293	0	0	2.15926	5.45516	0	4.63168	0	0.783578	1.82901	0.902467	6.64408	2.04104	0	0	16.3162	1.8679	0	0	0	0	15.5436	9.20337	5.2819	1.07821	0	0		14.1873	7.63827	2.63519	3.97412	0	0.156716
853	CG1663	608.565	570.968	691.235	744.305	885.016	626.644	370.313	361.132	482.707	436.15	414.364	481.117	372.204	354.67	522.984	490.871	610.627	483.318	437.103	442.692	541.918	556.218	608.331	621.378	486.71	409.55	670.047	576.84	727.058	597.932		454.979	427.802	581.778	583.081	649.079	562.078
854	CG10970	2.19303	1.03812	1.24997	4.41724	6.34875	5.66586	0	2.18206	1.64186	3.85973	1.81739	3.91789	1.82901	2.7074	0.949154	4.08209	4.48991	3.15894	1.7175	0.933949	4.45656	7.15721	5.42185	4.19142	0	2.76101	6.03646	5.39103	4.08459	6.19618		1.14791	1.92451	2.8668	3.94383	4.4325	4.62606
855	Uhg4	707.251	554.358	528.738	440.62	497.742	580.184	1076.39	1109.58	705.179	743.385	731.497	828.242	947.43	1054.98	831.459	761.31	718.385	670.749	767.721	913.402	617.68	538.836	555.197	578.416	723.751	532.875	565.163	432.36	417.65	531.839		844.508	833.04	649.644	639.661	584.094	637.886
856	TwdlY	110.748	154.68	23.7495	26.5034	24.1253	4.53269	56.1407	103.648	16.4186	50.1765	7.26954	12.5372	32.0078	27.9765	15.1865	12.2463	1.12248	0	101.332	22.4148	9.80444	32.7187	0	0	94.2333	46.0169	0	0	0	1.0327		78.8924	70.9473	13.0318	20.3342	6.50346	3.62053
857	lush	20.8338	35.2962	16.2496	27.6078	11.4278	26.063	49.6629	43.6413	36.1209	28.562	27.2608	28.9924	43.8964	50.5381	33.2204	29.5951	24.6945	23.1656	37.7849	36.424	34.7612	34.7636	28.1936	30.3878	48.5739	45.0965	32.446	21.5641	28.5922	41.3079		40.1504	42.1992	30.5596	31.3195	24.0338	29.9833
858	robo3	58.1152	63.3255	34.9992	54.1112	30.474	41.9274	29.15	34.913	26.2697	33.1937	25.4434	14.888	35.6658	44.2209	13.2882	16.3284	20.2046	30.5364	64.4062	61.6406	47.2396	35.7861	24.9405	24.1007	49.5454	75.4677	32.446	38.8154	32.6768	48.5368		47.3765	55.9135	30.8485	36.0557	26.7478	31.9978
859	DNApol-eta	1612.97	1578.99	2179.95	2246.17	2550.93	2113.37	589.477	501.875	1005.64	1008.93	1030.46	955.965	511.21	438.599	940.612	1070.53	1308.81	1074.04	942.906	931.147	1552.67	1641.05	1564.74	1520.44	1108.46	1006.85	1571.74	1755.32	2185.26	1512.9		953.004	891.491	1450.12	1464.02	1728.04	1435.34
860	Nf-YC	1881.62	1827.1	1833.71	2070.58	2171.27	1720.15	1665.87	1636.55	1774.03	1919.83	1792.85	2007.53	2070.44	1488.17	2412.75	1967.57	2022.7	1899.58	1441.84	1584.91	1560.69	1754.54	1754.51	1928.05	1533.96	1432.97	1993.54	1893.33	1893.21	1783.47		1718.75	1593.94	1914.94	1991.48	1926.91	1867.76
861	CG32204	18.6407	30.1056	12.4997	11.0431	13.9673	19.2639	14.0352	14.1834	6.56744	9.26336	8.17823	7.83578	2.74352	9.02467	1.89831	9.1847	7.85734	4.21192	25.7625	20.5469	16.0436	9.20213	13.0124	12.5743	18.4581	31.2915	9.80924	12.9385	12.2538	18.5885		15.928	21.0304	9.36367	9.61153	11.0538	12.4949
862	CG6688	12.0616	21.8006	21.2495	13.2517	10.158	6.79903	26.9907	30.5489	11.493	10.0353	12.7217	13.3208	13.7176	16.2444	7.59323	7.14366	5.61238	8.42385	17.175	18.679	15.1523	10.2246	16.2655	8.38284	16.5151	18.4067	17.3548	10.7821	13.2749	13.4251		17.292	21.1359	14.5686	12.6775	11.6065	10.0703
863	Lcp65Af	21.9303	36.3343	0	3.31293	2.5395	0	1.07963	7.63723	0	10.0353	0	0	0.914507	0	0.949154	6.12313	0	0	26.6212	1.8679	0	0	0	0	12.6292	13.8051	0.754557	0	0	0		12.635	11.9289	0.340742	3.01039	0.5079	0
864	obst-E	175.442	195.167	126.247	122.578	121.896	142.78	185.696	206.205	164.186	188.355	161.747	168.469	160.039	176.884	165.153	176.55	157.147	188.484	226.71	213.874	196.089	161.549	138.799	155.083	187.495	180.386	141.102	149.871	141.94	160.068		187.076	194.503	158.555	162.655	144.306	162.977
865	COX8	1559.24	1630.89	1608.71	1440.02	1189.76	1286.15	1881.79	1638.73	1503.12	1618	1722.88	1758.35	1665.32	1665.95	1391.46	1437.92	1451.36	1226.72	2057.56	2103.25	1588.32	1583.79	1621.13	1783.45	1871.07	1907.86	1572.5	1641.03	1358.13	1635.79		1807	1789.34	1532.82	1522.06	1468.65	1538.09
866	prt	8.77211	11.4194	8.74981	4.41724	3.80925	11.3317	14.0352	20.7296	8.2093	9.26336	15.4478	4.70147	19.2047	18.0493	12.339	11.2257	5.61238	11.5828	12.0225	14.9432	10.6958	8.17967	8.67495	8.38284	14.5722	13.8051	12.0729	4.31282	8.16919	16.5232		13.7213	15.7893	10.4134	9.75765	8.34271	10.5044
867	CG10958	81.142	106.927	92.498	86.1362	63.4875	75.9225	144.67	148.38	117.393	114.248	108.134	110.484	152.723	173.274	122.441	109.196	96.533	94.7683	106.485	122.347	96.2618	80.7743	96.5088	81.7327	132.121	114.122	91.3014	76.5526	75.565	68.158		123.428	133.01	103.979	102.078	88.0458	86.2132
868	Tusp	106.362	124.575	129.997	88.3448	91.4221	90.6537	160.865	188.749	124.781	107.301	149.026	113.619	85.0492	102.881	51.2543	98.9907	98.7779	87.3974	125.377	123.281	105.175	92.0213	139.884	86.9719	121.435	173.023	47.5371	75.4744	75.565	96.0408		119.818	142.502	91.749	79.9223	110.935	94.9366
869	CG14963	203.951	148.452	139.997	138.039	87.6128	121.249	336.844	270.576	232.323	200.706	229.899	153.581	268.865	276.155	166.102	166.345	132.452	157.947	172.609	181.186	131.023	128.83	120.365	90.1155	167.094	189.589	110.165	148.792	108.242	131.153		229.873	213.192	155.922	149.207	135.714	130.809
870	CG7841	984.669	850.223	1106.23	909.952	1070.4	952.998	774.094	742.993	909.59	860.721	905.058	991.226	752.64	721.974	977.629	865.403	986.657	946.63	745.394	851.761	797.725	836.372	874.001	942.021	836.442	754.677	913.014	876.581	894.526	826.158		818.648	784.326	940.837	891.808	946.128	931.807
871	Scm	3178.79	3180.81	3769.92	4004.23	4279.06	3591.02	1825.65	1748.92	2342.11	2257.94	2446.2	2394.61	1747.62	1313.09	2383.33	2547.22	2948.75	2426.07	2287.71	2361.96	3056.31	3134.86	3205.39	3030.4	2438.41	2310.97	3347.97	3480.45	4062.13	3259.19		2295.64	2183.15	2979.93	3009.96	3388.31	2940.26
872	CG11560	446.281	386.182	473.74	448.35	549.802	452.136	270.987	313.126	378.449	357.411	363.477	362.013	397.811	309.546	481.221	395.963	470.318	436.987	336.63	249.364	339.59	363.995	383.867	377.228	337.103	311.994	424.816	391.389	433.988	403.785		357.762	314.043	419.563	410.278	440.29	406.43
873	Eip75B	1211.65	1002.83	1589.97	1978.92	1884.31	1963.79	723.351	577.156	908.769	998.899	921.414	977.122	496.577	440.404	871.324	820.5	906.961	824.484	1102.63	994.655	1632.88	1828.16	1852.1	1604.27	910.274	1283.87	1518.92	1704.64	2277.16	1852.66		888.897	859.783	1304.37	1400.19	1568.39	1444.46
874	insc	359.656	266.798	414.991	453.872	415.209	384.145	529.018	521.513	592.711	600.575	607.007	574.363	462.741	432.282	597.018	594.964	535.421	582.298	419.069	441.758	485.765	480.556	494.472	527.071	387.62	395.745	501.026	497.053	467.686	556.624		431.621	411.619	518.302	527.651	503.959	524.9
875	Acbp4	8.77211	5.19062	0	1.10431	0	1.13317	3.23889	7.63723	2.46279	2.31584	0	3.91789	3.65803	0.902467	4.74577	1.02052	0	0	8.58749	2.80185	0	2.04492	0	0	6.80034	2.76101	0.754557	0	0	0		6.21137	3.85863	1.59262	1.7841	0	1.01021
876	Suv3	528.519	550.206	719.984	778.539	812.641	737.695	337.924	369.86	435.093	381.342	386.194	330.67	295.386	341.133	506.848	428.619	500.625	508.59	464.583	418.409	632.832	645.172	608.331	581.559	421.621	441.762	598.364	581.153	718.889	611.357		409.607	424.274	578.624	579.585	605.336	553.974
877	obst-J	12.0616	6.22874	0	2.20862	2.5395	1.13317	2.15926	5.45516	0.82093	4.63168	0	3.91789	3.65803	0.902467	1.89831	2.04104	0	0	9.44624	0.933949	0	0	2.16874	1.04785	4.85739	1.84067	0	1.07821	3.06345	1.0327		6.43651	3.0722	0.543848	1.74772	1.55434	1.42632
878	st	153.512	185.824	148.747	157.916	116.817	173.375	280.703	232.39	209.337	226.18	197.186	184.141	275.267	277.96	199.322	220.433	221.128	206.384	273.082	257.77	206.785	204.492	164.824	180.231	230.24	246.65	166.003	186.53	142.961	182.787		242.561	240.119	186.039	191.241	168.583	185.384
879	blow	186.407	216.968	197.496	167.855	133.324	150.712	329.287	289.124	237.249	246.251	248.073	199.029	291.728	291.497	209.763	207.166	194.188	188.484	237.015	235.355	182.719	165.638	145.305	148.795	220.525	220.881	159.966	168.2	109.263	142.512		252.992	250.765	197.439	193.311	166.031	165.906
880	CG9568	1961.66	1599.75	1622.46	1427.87	1364.98	1282.75	3519.59	3371.29	2260.02	2312.75	2542.52	2624.2	3245.59	3826.46	2187.8	2027.78	2214.65	1959.6	2454.3	2514.19	1688.15	1751.47	1511.61	1599.03	1739.92	1779.01	1315.19	1360.7	994.599	1506.71		2584.21	2618.14	1814.72	1786.35	1725.67	1794.46
881	His3.3B	12032	11686.2	13411	13251.7	14995.8	12811.6	12436.2	11813.7	14974.6	13993.1	15734	19312.1	13071.1	11188.8	16962.3	14674.1	15902.1	14177.3	11184.3	11567	11245.7	12060.9	13548.1	13692.3	11735.4	10377.7	13364	12519	12302.8	12069.1		12091.8	11326.7	13991.5	13763.4	14496.6	14412.5
882	spn-A	451.763	470.27	596.237	676.942	754.232	624.378	713.634	678.622	1199.38	1056.02	975.027	1166.75	898.046	759.877	1572.75	1174.62	1189.83	1221.46	381.284	428.682	500.026	547.016	614.837	775.413	462.423	386.542	731.166	616.734	644.345	608.259		581.43	544.799	919.911	907.381	835.653	879.251
883	CG42797	2223.73	1541.61	2246.2	2447.15	2467.13	1970.59	2834.02	2464.64	3419.17	3257.62	3247.67	3341.18	2717.92	2078.38	3511.87	3040.14	2887.01	2823.04	1946.78	2068.7	2046.45	2233.05	2532	2773.67	1858.44	1753.24	2549.65	2411.95	2600.87	2342.16		2316.18	1981.32	2754.67	2762.55	2746.93	2650.13
884	Prpk	319.085	289.637	292.494	233.009	229.825	217.569	461.001	472.417	311.953	334.253	362.568	370.632	469.142	435.892	367.323	335.752	295.211	303.259	306.573	346.495	246.002	235.166	243.983	265.107	356.532	262.296	282.959	235.049	243.033	231.324		382.467	361.347	300.146	292.709	274.924	277.578
885	Megf8	938.615	676.857	1171.22	1192.66	1472.91	1255.55	426.453	528.06	455.616	758.824	484.333	849.399	526.756	305.034	860.883	583.739	512.972	547.55	542.729	566.907	798.616	906.921	954.245	905.347	577.058	575.211	1018.65	893.833	1588.91	985.193		602.322	530.414	860.998	925.926	1002.67	908.609
886	Def	101.976	98.6218	103.748	100.492	68.5665	77.0557	236.439	276.031	155.156	120.424	109.043	154.365	268.865	376.329	141.424	239.823	120.105	187.431	259.342	296.996	165.784	164.616	134.462	119.455	183.609	294.508	151.666	222.11	105.178	205.507		210.046	268.497	143.556	135.958	107.471	148.763
887	CG46301	27.4128	21.8006	19.9996	23.1905	6.34875	12.4649	35.6277	49.0964	34.479	27.0181	19.9912	19.5895	33.8368	46.9283	20.8814	34.6978	17.9596	26.3245	38.6437	31.7543	30.3046	18.4043	22.7718	22.005	27.2014	50.6186	18.1094	21.5641	29.6133	20.6539		32.5445	40.0396	24.7548	23.9008	19.3369	20.2076
888	Eip93F	541.678	522.176	362.492	352.275	341.563	614.179	336.844	361.132	165.007	336.569	287.147	460.744	411.528	228.324	232.543	257.172	246.945	162.159	605.418	648.16	380.59	358.883	435.916	383.515	593.573	683.811	346.342	421.578	623.922	560.755		497.808	488.721	297.395	329.664	387.099	436.27
889	CG12158	156.801	191.015	73.7484	67.3629	54.5993	73.6562	192.174	177.838	142.842	152.074	93.5953	113.619	195.705	241.861	158.509	159.201	105.513	113.722	158.869	170.913	180.936	145.189	112.774	105.833	140.864	185.908	123.747	139.089	87.8188	105.335		168.883	193.507	135.957	136.526	90.8601	102.433
890	St3	188.6	218.006	181.246	186.628	135.863	177.908	188.935	281.486	199.486	213.829	200.821	205.297	231.37	241.861	190.78	168.386	176.229	245.345	277.376	234.421	229.067	248.458	183.258	204.332	268.128	243.889	174.303	188.686	185.849	211.703		230.882	243.933	194.976	198.922	176.404	208.917
891	140up	437.509	443.279	409.991	358.901	471.078	360.349	418.896	429.867	344.79	343.516	341.668	416.863	414.272	369.109	397.696	382.696	398.479	391.709	387.296	395.994	339.59	323.097	375.192	379.323	407.049	348.808	379.542	329.931	393.142	374.869		413.004	397.411	374.322	363.849	395.912	384.623
892	Ccp84Ab	12.0616	13.4956	0	4.41724	0	0	1.07963	4.36413	0	1.54389	0	0	0	0	0.949154	1.02052	0	0	7.72874	2.80185	0	0	0	0	6.80034	2.76101	0	0	0	0		5.53407	4.68452	0.189831	1.38206	0	0
893	E(spl)m8-HLH	2.19303	1.03812	0	2.20862	1.26975	0	2.15926	0	0.82093	0	0	0	0.914507	2.7074	0	0	0	0	2.57625	0.933949	0	1.02246	0	0	6.80034	11.044	0.754557	0	0	3.09809		2.92868	3.1447	0.315097	0.592636	0.25395	0.619618
894	Nlg4	30.7024	18.6862	16.2496	11.0431	13.9673	16.9976	30.2296	32.731	23.807	21.6145	24.5347	6.26862	16.4611	13.537	9.49154	18.3694	12.3472	9.47683	36.9262	32.6882	18.7176	18.4043	21.6874	24.1007	20.401	38.6542	18.1094	12.9385	16.3384	24.7847		26.9441	27.2593	17.275	15.7952	17.775	16.3257
895	CG8136	24.1233	16.61	12.4997	5.52155	12.6975	10.1985	22.6722	10.9103	8.2093	11.5792	10.9043	11.7537	17.3756	22.5617	3.79662	6.12313	13.4697	11.5828	14.5987	11.2074	14.261	11.2471	9.75932	10.4785	16.5151	13.8051	13.582	21.5641	9.19034	14.4578		19.057	15.0189	10.4697	9.74808	11.2042	11.6943
896	Fic	1206.16	1168.93	1388.72	1435.6	1573.22	1307.68	1420.79	1219.77	1787.98	1590.21	1658.36	1806.15	1642.46	1406.04	2277.02	1799.18	1956.48	1817.45	972.104	1111.4	1138.21	1198.32	1313.17	1507.86	1141.49	901.01	1531.75	1293.85	1419.4	1319.79		1276.6	1161.43	1624.74	1594.56	1584.13	1551.78
897	CG14607	16.4477	24.915	44.999	43.0681	41.9018	60.0581	36.7074	34.913	69.779	81.8264	69.9693	65.8206	68.588	48.7332	75.9323	73.4776	53.8789	74.7616	46.3724	35.4901	57.9353	51.123	44.4591	73.3498	32.0588	57.0609	37.7279	50.6757	58.2055	53.7003		40.0349	40.2224	57.2747	59.298	53.6829	65.5381
898	CG10953	100.879	115.232	0	15.4603	3.80925	0	3.23889	7.63723	0.82093	10.8073	0	0.783578	2.74352	0	7.59323	3.06157	0	0	67.8412	7.47159	0	2.04492	0	0	43.7165	37.7338	22.6367	0	0	0		43.6839	33.6149	6.21018	11.2995	0.761851	0.156716
899	TwdlV	35.0884	51.9062	11.2498	16.5647	0	0	19.4333	53.4606	9.03023	28.562	2.72608	5.48505	16.4611	18.0493	6.64408	3.06157	0	1.05298	32.6325	6.53764	8.91313	13.292	0	0	28.1728	23.9288	0	0	4.08459	0		26.3576	30.7765	7.16744	12.1368	1.36213	1.30761
900	CG3270	368.428	406.944	283.744	363.318	163.798	370.547	727.67	750.63	458.079	522.608	449.803	381.602	695.94	757.17	527.73	493.933	391.744	389.603	583.09	539.822	456.352	405.916	352.42	419.142	543.056	463.85	434.625	378.45	370.677	383.131		583.637	583.683	432.106	460.927	345.688	388.805
901	CG7708	39.4745	51.9062	17.4996	18.7733	17.7765	33.9952	30.2296	38.1861	13.9558	25.4742	22.7173	28.9924	34.7513	16.2444	17.0848	17.3489	19.0821	11.5828	54.1012	68.1783	26.7394	34.7636	33.6154	16.7657	34.9732	55.2202	46.028	34.5026	46.9728	43.3733		38.7059	45.947	24.2615	26.8199	28.0328	26.9419
902	CG30394	497.817	491.033	1113.73	1141.86	1320.54	1169.43	88.5295	101.466	129.707	158.249	161.747	142.611	75.9041	77.6122	146.17	165.325	197.556	212.702	316.878	249.364	906.465	997.92	701.587	545.932	268.128	364.454	707.02	1040.47	1090.59	762.131		249.451	256.786	600.617	611.952	694.404	566.562
903	lncRNA:CR45585	16.4477	13.4956	6.24986	5.52155	7.61851	9.06537	16.1944	20.7296	9.85116	7.71947	9.99562	9.40294	11.8886	11.7321	9.49154	13.2668	11.2248	3.15894	10.305	5.60369	7.1305	6.13475	10.8437	5.23927	12.6292	8.28304	7.54557	3.23462	11.2326	5.16349		13.493	11.9688	8.05373	7.48173	10.183	6.406
904	CG31681	702.865	612.493	533.738	366.631	346.642	329.753	1356.01	1179.41	890.709	922.476	905.966	872.906	947.43	1369.04	563.798	632.724	562.361	477	652.649	1032.01	526.766	457.039	440.254	444.29	548.885	634.112	332.005	263.082	228.737	321.169		841.568	965.413	569.403	542.335	496.792	489.024
905	sip3	1428.76	1302.85	1457.47	1529.47	1597.35	1392.67	1235.09	1236.14	1438.27	1289.15	1384.85	1394.77	1200.75	1154.26	1344.95	1314.43	1507.49	1346.76	1173.05	1322.47	1238.92	1359.87	1417.27	1418.8	1284.29	1214.85	1471.39	1294.93	1429.61	1258.86		1264.39	1246.11	1390.2	1374.78	1467.31	1362.37
906	glo	3780.78	3445.53	4748.65	5090.87	4955.84	4513.42	2156.02	2180.97	2594.96	2674.8	2641.57	2967.41	2093.31	1625.34	2644.34	2382.92	2467.2	2303.92	2662.98	2694.44	4405.76	4578.57	3962.28	3553.28	2709.45	2954.28	3556.23	4965.14	5131.27	3803.42		2680.51	2580.11	3589.99	3674.4	3831.63	3428.29
907	osa	8678.9	4882.3	7514.84	9659.4	10692.6	7348.62	5636.74	4917.28	5528.14	6739.87	5792.01	6578.92	5415.71	3164.95	6392.55	5211.81	5034.31	4992.18	5699.52	5947.39	8094.01	8204.21	8604.47	8194.22	5108.03	6095.39	8685.71	9404.11	10630.2	8555.9		6107.78	5001.46	7243.05	7914.31	8150.7	7133.97
908	CG17364	78.949	78.8974	72.4984	73.9888	63.4875	103.119	109.042	130.924	87.0185	91.8617	117.221	105.783	98.7668	113.711	93.9663	124.504	99.9004	118.987	157.151	172.781	114.979	121.673	104.099	124.695	150.579	159.218	76.2103	83.0218	104.157	123.924		118.898	131.106	88.9346	90.2013	97.7732	115.301
909	asRNA:CR44035	49.3431	53.9824	128.747	118.161	104.12	129.182	30.2296	46.9144	64.8534	65.6155	69.0606	43.8804	24.6917	38.8061	22.7797	44.903	61.7362	48.4371	52.3837	68.1783	124.784	118.605	101.931	88.0198	53.4313	98.4761	70.1738	102.43	88.8399	118.76		42.0159	61.2715	82.2676	80.3028	85.1374	85.6558
910	sad	78.949	59.1731	52.4988	48.5897	50.79	56.6586	138.192	79.6453	73.8837	58.668	89.9606	88.5443	71.3316	89.3442	51.2543	70.416	58.3688	46.3312	82.4399	84.9893	49.9135	58.2802	55.3028	55.5363	59.2601	43.2559	33.2005	31.268	33.6979	32.0136		86.0346	71.2816	52.1502	48.3252	57.624	55.8168
911	lncRNA:CR44148	3.28954	8.30499	3.74992	3.31293	6.34875	7.9322	11.8759	12.0014	4.92558	7.71947	8.17823	9.40294	15.5466	14.4395	11.3898	11.2257	10.1023	8.42385	18.8925	7.47159	9.80444	5.1123	6.50621	9.43069	10.6863	10.1237	4.52734	4.31282	9.19034	6.19618		12.0582	10.4682	6.87943	7.35081	8.06517	8.27717
912	cg	5168.96	5174.01	5754.87	5997.51	6516.36	5483.42	3515.27	3468.39	4153.08	3915.31	4081.85	3803.49	3675.4	3211.88	4485.7	4504.59	4727.87	4449.9	4164.07	4058.01	4947.68	5274.87	5154.01	4928.06	4321.13	3975.86	5416.21	5563.54	5968.61	5106.69		4168.97	3977.63	4951.51	4952.48	5289.74	4754.31
913	CG1139	52.6326	91.3549	41.2491	57.4241	55.869	69.1235	47.5037	75.2812	47.6139	39.3693	49.0694	32.1267	45.7254	64.9776	47.4577	45.9235	56.1238	52.649	80.7224	89.6591	68.6311	72.5946	57.4716	53.4406	79.6612	71.7863	38.4824	61.4577	64.3324	57.831		61.249	78.6118	48.6868	50.2729	56.5732	53.0342
914	Klp10A	6631.71	6417.68	6968.6	7172.5	7236.31	6666.45	6822.17	6658.57	7472.92	7337.35	7396.76	7440.86	7167.91	5966.21	8058.32	7412.05	7714.78	7479.32	5392.08	5775.54	5811.36	6162.36	6379.34	6950.42	5833.72	5249.6	6926.08	6768.98	7313.47	6088.78		6369.52	6013.52	7047.46	7061.12	7208.13	6925.17
915	CR30409	17.5442	18.6862	17.4996	14.356	16.5068	21.5303	36.7074	44.7323	22.986	17.7548	41.7999	23.5073	31.0932	33.3913	15.1865	30.6157	22.4495	17.9007	42.9374	39.2258	24.0654	24.539	18.4343	15.7178	15.5436	22.0881	13.582	7.54744	14.2961	14.4578		28.7652	31.6248	18.6639	16.9889	22.6973	18.6228
916	CCKLR-17D1	7.67559	10.3812	9.99978	12.1474	3.80925	10.1985	19.4333	7.63723	7.38837	13.895	7.26954	6.26862	14.6321	17.1469	11.3898	6.12313	4.48991	13.6888	11.1637	21.4808	7.1305	4.08984	13.0124	7.33498	15.5436	15.6457	7.54557	4.31282	8.16919	14.4578		13.6897	14.4584	8.69081	10.4217	7.35006	10.3897
917	mnd	2331.19	2277.64	2927.44	2827.03	3098.19	2804.6	1659.39	1892.94	2007.99	1810.22	1991.85	1760.7	1764.08	1719.2	2101.43	1990.02	2194.44	2270.23	1966.53	1948.22	2482.31	2516.27	2464.77	2371.3	2003.19	1825.03	2376.1	2512.22	2697.87	2306.01		1944.88	1932.61	2379.05	2319.42	2489.43	2302.57
918	tkv	2110.79	2092.86	3141.18	3241.15	3579.43	3380.25	1007.29	1001.57	1411.18	1341.64	1490.26	1323.46	827.629	810.415	1325.02	1558.34	1886.88	1686.88	1738.11	1583.04	2777.33	2931.39	2691.4	2468.75	1793.35	1938.23	2776.02	3173.16	3443.31	2787.25		1495.43	1485.22	2286.14	2292.23	2618.26	2329.32
919	CG10321	2334.48	2500.84	2452.45	2671.33	2682.98	2343.4	2502.58	2149.33	2649.96	2332.05	2311.71	2488.64	2599.03	2066.65	3005.02	2667.65	2791.6	2690.37	2146.01	2075.23	2132.91	2293.38	2490.8	2463.51	2198.45	2111.25	2715.65	2435.67	2612.1	2356.62		2356.11	2180.66	2591.2	2571.39	2577.84	2468.51
920	Cht8	128.292	64.3637	98.7478	89.4491	97.7708	132.581	337.924	313.126	247.1	232.356	254.434	246.827	449.938	430.477	231.594	321.464	263.782	280.093	456.854	417.475	147.958	185.065	202.777	228.432	387.62	463.85	220.331	254.457	172.574	268.501		352.125	337.858	189.146	184.337	198.268	231.287
921	snoRNA:Psi18S-1377b	2.19303	1.03812	2.49995	3.31293	2.5395	3.39952	9.71666	6.54619	1.64186	0.771947	1.81739	3.91789	5.48704	4.51233	0	5.10261	0	3.15894	7.72874	9.33949	2.67394	5.1123	1.08437	2.09571	3.88591	5.52202	2.26367	2.15641	1.02115	1.0327		5.80228	5.39163	1.81588	1.8045	1.29248	2.72095
922	CG9657	13.1582	18.6862	39.9991	23.1905	24.1253	37.3947	15.1148	13.0924	22.1651	27.7901	24.5347	16.4551	3.65803	11.7321	23.7289	21.431	20.2046	27.3775	24.045	25.2166	43.6743	46.0107	49.881	39.8185	22.344	49.6982	37.7279	57.1449	41.8671	45.4387		15.664	23.6851	33.459	31.2223	32.1225	33.2969
923	lilli	2441.94	1912.22	2957.44	3490.73	3490.55	2929.25	910.127	1331.06	1032.73	1733.79	1138.59	1708.2	1300.43	635.337	1978.04	1164.42	1149.42	1098.26	1533.73	1370.1	2908.35	3008.07	2600.32	2184.78	1370.75	1877.49	2781.3	3459.96	3920.19	2626.15		1511.39	1425.24	2331.57	2578.44	2459.81	2109.33
924	fliI	2242.37	1928.83	2289.95	2408.5	2462.05	2139.43	2617.02	2278.08	2713.99	2418.51	2687	2416.55	2096.97	1769.74	2408	2372.71	2463.84	2469.24	1775.89	1927.67	1972.47	2080.7	2362.84	2513.8	1891.47	1746.8	2238.02	2197.38	2328.22	2226.5		2124.74	1930.22	2324.49	2289.1	2460.79	2353.1
925	Lip1	16.4477	28.0293	19.9996	9.93879	1.26975	3.39952	22.6722	38.1861	18.8814	14.667	5.45216	9.40294	31.0932	36.0987	11.3898	7.14366	3.36743	3.15894	24.9037	3.7358	7.1305	14.3144	2.16874	2.09571	10.6863	14.7254	3.77279	2.15641	2.0423	1.0327		21.1606	24.1551	12.2348	9.37978	2.86007	3.81796
926	CG33082	33.9919	42.5631	39.9991	33.1293	27.9345	49.8596	51.8222	54.5516	27.0907	36.2815	35.439	30.5595	41.1528	48.7332	26.5763	41.8414	42.6541	27.3775	56.6774	41.0937	49.0222	36.8085	42.2904	38.7706	47.6024	48.7779	36.2187	35.5808	34.7191	35.1117		46.2493	47.1439	35.7814	36.2456	36.6074	36.3358
927	CG9536	1242.35	1152.32	1436.22	1370.45	1632.9	1416.46	1546.03	1387.79	1990.75	1838.01	1899.17	1997.34	1618.68	1437.63	2121.36	1831.84	1926.17	1896.42	1063.13	1110.47	1255.86	1284.21	1406.43	1495.29	1058.91	1008.69	1472.9	1326.19	1347.92	1267.12		1305.82	1219.38	1655.42	1611.71	1642.52	1614.53
928	CG30371	286.19	332.2	238.745	238.531	251.411	290.092	385.427	312.035	320.984	361.271	322.586	219.402	355.743	464.77	303.729	315.341	296.334	385.391	346.935	305.401	268.285	310.828	226.633	255.677	301.158	421.515	187.13	263.082	243.033	250.945		335.091	367.184	263.775	271.789	267.999	280.301
929	rho-5	71.2734	89.2786	66.2485	64.05	68.5665	89.5206	107.963	81.8274	72.2418	72.563	77.2389	51.7161	55.7849	75.8072	53.1526	71.4366	89.7981	63.1789	129.671	98.9986	82.0008	68.5048	76.9902	84.8762	99.0907	110.44	74.7012	81.9436	102.115	92.9427		92.7566	91.2705	69.669	69.2935	82.9417	76.4469
930	bin3	6742.46	4537.64	5818.62	6507.7	6739.84	5327.04	5801.92	4846.36	6138.91	5893.81	6220.91	6203.59	4963.95	3920.32	5741.43	5555.72	6031.07	5323.87	4975.59	5528.04	5048.39	5300.43	5928.25	6052.41	5093.46	4634.82	6099.08	5910.72	6542.5	5485.69		5515.48	4693.44	5769.29	5858.09	6292.51	5678.52
931	IFT54	24.1233	13.4956	21.2495	39.7552	15.237	29.4625	7.5574	10.9103	9.85116	17.7548	6.36085	6.26862	16.4611	7.21974	7.59323	8.16418	12.3472	8.42385	13.74	12.1413	56.1527	61.3475	33.6154	32.4835	10.6863	17.4864	29.4277	44.2064	46.9728	44.406		14.5136	12.2507	24.8549	30.1367	22.9067	24.2089
932	CG13220	1023.05	923.93	749.984	729.949	811.371	712.765	1425.11	1349.61	1109.9	1053.71	1128.6	1103.28	1519	1484.56	1307.93	1049.1	977.677	958.213	974.68	1172.11	692.55	692.205	728.696	910.586	1004.51	872.48	799.076	767.682	687.233	718.757		1189.27	1160.54	931.888	916.643	866.715	880.72
933	rst	282.9	279.255	309.993	374.361	347.912	370.547	209.448	141.834	223.293	251.655	184.465	245.26	156.381	132.663	234.441	223.494	231.23	190.59	252.472	245.629	313.742	403.871	445.676	332.17	229.269	273.34	459.525	424.813	508.532	372.804		226.094	214.544	308.199	326.745	343.563	302.274
934	CG2911	152.415	158.833	152.497	128.1	173.956	123.516	147.909	136.379	129.707	116.564	136.304	137.126	144.492	150.712	130.034	118.381	145.922	110.563	140.835	148.498	91.8052	105.313	142.052	127.838	127.264	122.405	138.084	107.821	132.749	110.499		142.583	143.365	128.425	120.917	146.197	121.908
935	KrT95D	2007.72	1697.33	1996.21	2187.64	2129.37	2062.37	2265.06	2174.43	2676.23	2595.29	2737.89	2702.56	2554.22	2173.14	3097.09	2745.2	2638.94	2738.8	2052.41	2062.16	2232.74	2153.3	2477.78	2601.82	1892.44	2083.64	2351.2	2387.15	2477.31	2541.47		2154.37	2038.14	2470.69	2492.79	2492.26	2529.41
936	Wnt4	24.1233	24.915	27.4994	15.4603	12.6975	7.9322	25.9111	39.2772	27.9116	21.6145	16.3565	10.1865	32.0078	28.8789	9.49154	24.4925	11.2248	9.47683	35.2087	31.7543	30.3046	24.539	22.7718	14.67	30.1158	59.8219	23.3913	22.6423	13.2749	15.4905		29.4733	36.9295	23.7197	20.0525	15.2651	11.5512
937	mRpS14	450.667	403.83	288.744	269.452	308.549	225.501	651.016	658.983	499.946	441.554	429.812	471.714	865.124	776.122	626.442	470.461	374.907	435.934	400.177	449.229	221.046	219.829	286.273	307.021	402.192	369.976	289.75	219.954	194.018	209.638		553.835	531.628	385.185	369.648	318.712	329.962
938	CG7896	58.1152	67.478	46.249	29.8164	27.9345	23.7966	31.3092	56.7337	21.3442	25.4742	10.9043	9.40294	27.4352	29.7814	10.4407	21.431	17.9596	16.8477	60.9712	28.0185	44.5656	36.8085	26.0249	19.9092	32.0588	54.2999	21.1276	21.5641	27.571	14.4578		41.9779	47.2623	28.7454	26.2849	22.0789	16.8828
939	brun	2977.03	2732.34	2948.69	3192.56	3554.03	3013.1	2804.87	2466.82	3054.68	2714.16	2996.87	2746.44	2526.78	2174.95	2837.97	2839.09	2997.01	2922.02	2528.16	2668.29	2596.39	2749.39	2924.54	3114.22	2800.77	2440.73	2969.18	2859.4	3329.97	3050.59		2727.52	2496.63	2881.38	2862.05	3160.48	2969.28
940	Crag	4221.58	3523.39	3882.41	4621.54	4854.26	4233.53	4240.78	4009.54	4291	4244.94	4398.07	4131.02	4207.65	3164.95	4564.48	4224.96	4383.27	4044.5	3817.14	3962.74	3990.41	4069.39	4519.65	4666.1	3824.71	4008.99	4562.81	4745.18	5157.82	4718.39		4062.37	3733.92	4258.22	4396.83	4662.61	4358.71
941	CG3036	1841.05	1687.99	2957.44	2735.38	2651.24	2963.24	2181.93	2030.41	2571.15	2650.09	2781.51	2639.87	1722.02	2318.44	1922.99	2393.12	2416.69	2561.9	2457.74	2336.74	3273.79	3585.76	4038.19	3194.91	2594.82	3231.3	2748.85	3750	3231.94	3800.33		2159.51	2320.98	2694.84	2666.22	3023.91	3032.05
942	fzr2	8.77211	7.26687	7.49984	2.20862	7.61851	2.26634	9.71666	12.0014	7.38837	8.49141	16.3565	9.40294	16.4611	9.92714	10.4407	5.10261	5.61238	10.5298	14.5987	13.0753	6.23919	6.13475	9.75932	13.6221	8.7433	8.28304	8.30013	2.15641	9.19034	6.19618		11.6584	10.1107	7.97364	7.13601	9.7074	8.40348
943	HP1c	673.259	609.379	438.74	386.509	380.925	367.148	954.392	940.47	672.341	609.838	591.559	628.43	1159.6	1057.69	898.849	688.852	620.73	625.471	534.142	613.604	339.59	361.951	370.854	422.285	600.373	495.141	436.134	370.903	351.275	336.659		784.352	743.257	557.131	534.184	463.069	475.999
944	Atg9	975.897	986.218	814.982	849.215	882.477	865.743	1196.23	1236.14	1040.12	1006.62	990.475	948.129	1355.3	1326.63	1185.49	1103.18	1062.99	1128.8	1046.81	957.298	892.204	779.114	906.533	905.347	1040.45	1127.41	964.324	964.994	928.224	958.343		1122.94	1126.74	979.424	979.571	954.139	961.272
945	Porin2	10.9651	12.4575	17.4996	15.4603	19.0463	19.2639	17.2741	15.2745	30.3744	34.7376	37.2564	36.0446	24.6917	21.6592	45.5594	18.3694	25.817	23.1656	10.305	13.0753	12.4784	23.5166	21.6874	26.1964	14.5722	10.1237	13.582	25.8769	22.4653	25.8174		15.5616	14.518	23.8988	24.3636	25.2545	26.0976
946	CycA	29104.8	28292	31851.8	30942.8	35820.9	29400.1	24956.7	24682.4	29695.5	28186.9	27942.3	29420.2	25274.2	22052.7	31922.9	29884	32628.2	29458.2	21042.8	23708.3	22871.1	24077.9	25313.5	27602.6	23556.4	19257.1	27647	25100.6	28635	24195.1		24787	23598.5	28797.6	28314.1	30068	28015.2
947	Cyp9f3	107.458	100.698	136.247	128.1	114.278	157.511	115.52	129.833	134.632	168.284	156.295	177.089	120.715	133.565	190.78	168.386	158.269	174.795	134.824	169.045	162.219	141.099	148.559	135.173	134.064	142.652	146.384	166.044	131.728	151.806		122.516	135.159	154.052	159.153	141.826	159.275
948	CG15249	10.9651	9.34311	6.24986	2.20862	3.80925	3.39952	12.9555	12.0014	5.74651	10.8073	5.45216	3.13431	6.40155	5.4148	3.79662	5.10261	5.61238	4.21192	16.3162	5.60369	3.56525	6.13475	1.08437	0	9.71477	6.44236	0.754557	2.15641	0	3.09809		11.2706	7.76106	4.02256	4.22646	3.19163	2.76877
949	lncRNA:CR44289	125.003	74.7449	73.7484	45.2767	43.1715	39.661	139.272	158.2	95.2278	95.7214	90.8693	77.5742	102.425	126.345	58.8476	83.6828	41.5316	58.9669	117.649	55.103	35.6525	38.8534	42.2904	36.6749	48.5739	71.7863	24.1458	15.0949	20.423	19.6212		106.584	97.2358	57.5244	51.9288	47.6572	46.4997
950	Rx	2.19303	4.15249	2.49995	4.41724	1.26975	2.26634	10.7963	10.9103	1.64186	3.85973	4.54346	3.13431	3.65803	9.02467	3.79662	7.14366	2.24495	3.15894	4.29374	7.47159	1.78263	3.06738	5.42185	4.19142	4.85739	11.044	3.77279	2.15641	3.06345	9.29427		5.15969	8.52062	2.69877	3.5258	3.30869	4.40906
951	CG16868	1844.34	1735.74	2386.2	2631.57	2916.62	2483.91	924.162	1048.48	1133.7	1375.61	1232.19	1320.33	1182.46	698.509	1747.39	1215.44	1306.56	1355.19	1316.46	1248.69	1902.95	1883.37	2113.44	2075.8	1299.84	1432.04	1998.82	2071.23	2688.68	2111.87		1313.45	1232.69	1833.81	1931.27	2051.5	1869.42
952	CG15023	21.9303	33.22	0	3.31293	1.26975	0	0	0	0	0	0	0	0	0	0.949154	0	0	0	20.61	0	0.891313	0	0	0	7.77182	3.68135	0	0	0	0		10.0624	7.38026	0.368093	1.03068	0.25395	0
953	l(3)05822	3609.72	3203.65	3499.92	3574.65	3832.11	3346.26	3202.18	3159.63	3659.7	3434.39	3361.25	3758.04	3377.28	2697.47	3953.23	3353.44	3570.6	3529.59	2966.98	3068.02	2845.96	3150.2	3331.18	3530.22	3133.99	2645.05	3624.89	3468.59	3661.84	3064.01		3258.03	2954.76	3516.74	3486.62	3551.4	3445.62
954	CG5079	3.28954	4.15249	2.49995	1.10431	2.5395	2.26634	3.23889	3.2731	0.82093	0	0.908693	0	0.914507	0.902467	0	1.02052	1.12248	1.05298	3.435	3.7358	2.67394	1.02246	2.16874	2.09571	2.91443	5.52202	0	2.15641	2.0423	3.09809		2.75847	3.51718	1.19896	0.75565	1.75634	1.70263
955	CG32052	31.7989	32.1818	22.4995	20.9819	12.6975	20.3971	28.0703	28.3668	21.3442	29.334	29.9869	18.8059	32.9223	45.1233	23.7289	34.6978	28.0619	29.4835	30.915	44.8295	30.3046	27.6064	28.1936	33.5314	34.0017	34.9728	24.1458	21.5641	20.423	35.1117		31.5416	37.0949	24.4046	25.699	23.8726	27.4659
956	Clect27	483.562	713.191	334.993	320.25	311.089	338.818	265.589	350.221	155.156	183.723	156.295	141.044	192.961	173.274	95.8646	124.504	106.635	163.212	624.31	463.239	382.373	393.647	260.249	222.145	461.452	516.309	220.331	296.507	271.626	291.221		405.575	443.247	237.743	240.508	221.179	231.288
957	a	691.9	546.053	1056.23	1222.47	1301.49	1128.64	214.846	202.932	275.011	292.568	313.499	276.603	192.047	185.006	291.39	297.992	308.681	305.364	416.493	410.004	926.965	1058.25	895.689	747.12	422.593	460.169	930.369	1030.76	1264.18	954.212		387.576	360.833	695.992	732.753	816.709	682.388
958	PGRP-LB	384.876	323.895	244.995	278.286	218.397	247.031	466.399	427.685	342.328	335.025	434.355	353.394	385.922	488.235	287.594	322.485	309.804	353.802	442.256	548.228	451.004	393.647	340.492	280.825	325.445	406.789	280.695	325.618	202.187	357.313		400.98	438.966	321.323	326.521	301.047	318.473
959	CG4666	650.232	672.704	739.984	692.403	606.941	745.627	708.236	859.733	643.609	748.016	714.232	532.833	754.469	823.05	570.442	611.293	651.036	720.239	1003.02	932.081	811.986	694.25	853.398	624.521	830.613	1007.77	611.191	757.979	646.387	805.504		789.314	859.068	675.442	686.808	694.399	685.745
960	Jra	1257.7	1320.49	1413.72	1580.27	1786.54	1483.32	1014.85	882.645	1074.6	979.601	1055.9	1038.24	1023.33	904.272	1291.8	1118.49	1410.95	1370.98	1017.62	966.637	1153.36	1265.8	1346.79	1384.22	1027.82	934.142	1260.86	1352.07	1511.3	1362.13		1068.27	1001.64	1238.87	1253.18	1422.3	1327.78
961	shu	1332.26	1157.51	1319.97	1322.96	1593.54	1253.29	1210.26	1236.14	1480.96	1405.72	1392.12	1567.94	1338.84	1146.13	1658.17	1524.66	1738.72	1437.32	1009.89	1114.2	1052.64	1114.48	1216.66	1356.97	1126.91	931.381	1454.03	1260.42	1367.32	1234.07		1203.63	1117.07	1393.15	1378.7	1461.67	1369.92
962	CG33282	47.1501	63.3255	61.2487	37.5466	39.3623	65.724	57.2203	34.913	32.8372	41.6851	31.8042	38.3953	52.1269	52.3431	36.0679	26.5336	49.389	20.0066	87.5924	69.1122	51.6961	53.1679	55.3028	49.2492	78.6897	92.9541	42.2552	48.5193	76.5861	71.2561		64.5559	62.5296	44.821	41.8502	50.4889	48.9262
963	Arpc5	929.843	890.71	867.481	867.988	818.989	800.019	803.244	817.183	768.39	715.595	714.232	662.907	924.567	915.102	809.628	689.873	765.529	778.153	767.721	848.026	739.789	733.103	726.527	778.556	834.499	782.287	761.348	771.995	735.227	745.607		851.975	850.661	789.327	778.87	752.101	753.049
964	CG18281	1.09651	0	1.24997	3.31293	3.80925	1.13317	0	1.09103	0.82093	1.54389	3.63477	0.783578	0	0	0.949154	0	0	2.10596	0	0	0	3.06738	4.33748	2.09571	0	0	1.50911	1.07821	3.06345	5.16349		0.219303	0.218206	0.905834	1.46302	2.96899	2.25638
965	CG42671	1427.66	1456.49	1738.71	1768	1533.86	1579.64	1569.78	1394.34	1552.38	1676.67	1849.19	1810.07	1412.91	1161.47	1545.22	1590.99	1513.1	1471.01	1655.67	1850.15	1704.19	1662.52	1694.87	1819.08	1517.45	1530.52	2036.55	1969.88	1886.06	1885.71		1516.69	1478.6	1715.41	1746.13	1695.42	1713.1
966	CG6962	900.237	890.71	909.98	1020.38	1191.03	887.274	663.971	630.617	805.332	670.05	707.871	716.974	736.178	648.874	969.086	786.823	880.022	868.709	642.344	718.207	754.05	816.945	846.892	889.629	761.638	594.538	958.287	919.709	951.71	806.537		740.874	696.589	879.347	874.371	915.504	833.824
967	CG2145	502.203	506.604	719.984	717.802	563.769	670.838	723.351	711.353	991.683	876.932	1000.47	820.406	614.549	710.242	770.713	874.588	787.979	859.232	836.421	721.942	891.313	839.439	948.823	992.318	700.435	805.295	793.039	904.615	908.822	1033.73		675.392	691.087	833.346	809.96	841.973	875.305
968	l(3)mbt	2250.05	2100.12	2457.45	2829.24	3168.03	2558.7	1828.89	1798.02	1857.76	1980.82	1950.05	1783.42	1908.58	1405.14	2022.65	1887.97	1943.01	1959.6	1677.14	1829.61	2230.06	2305.65	2370.43	2485.51	1963.36	1999.89	2690	2845.38	2864.32	2475.38		1925.6	1826.56	2251.58	2350.55	2459.17	2252.52
969	Cpr64Ad	78.949	133.918	42.4991	25.3991	26.6648	15.8644	22.6722	63.2799	16.4186	31.6498	5.45216	12.5372	18.2901	12.6345	6.64408	4.08209	7.85734	2.10596	81.5811	13.0753	27.6307	31.6962	1.08437	3.14356	52.4598	41.4152	5.2819	2.15641	4.08459	2.06539		50.7904	52.8646	19.6949	19.3211	9.02864	7.14331
970	Rab3-GEF	125.003	117.308	83.7482	125.891	101.58	141.646	173.82	126.56	158.439	134.319	149.934	112.052	118.886	154.322	105.356	142.873	110.003	137.941	191.501	176.516	128.349	115.538	177.837	144.604	184.581	200.634	98.847	123.994	143.982	187.951		158.758	155.068	114.948	118.552	136.667	144.839
971	CycD	2706.19	2664.86	3043.68	3102.01	3720.37	2905.45	1449.94	1566.72	1900.45	1844.18	1762.86	1848.46	1642.46	1348.29	2403.26	2139.01	2395.37	2228.11	1834.29	1763.3	2310.28	2559.22	2257.66	2440.45	2036.22	1726.55	2648.5	2601.71	3040.98	2460.92		1933.82	1813.94	2461.23	2461.64	2635.45	2376.68
972	CG12012	544.967	609.379	582.487	567.616	545.993	497.462	624.025	628.435	551.665	548.854	533.403	664.474	641.984	606.458	563.798	548.02	574.708	559.133	579.655	565.039	485.765	502.027	492.304	560.602	586.772	586.255	555.354	506.757	514.659	519.447		595.481	599.113	547.814	544.277	532.213	560.224
973	CG34034	12.0616	12.4575	9.99978	5.52155	8.88826	18.1307	20.5129	28.3668	16.4186	15.4389	24.5347	19.5895	28.3497	33.3913	15.1865	16.3284	14.5922	14.7417	14.5987	17.745	9.80444	11.2471	9.75932	14.67	9.71477	16.5661	9.80924	10.7821	16.3384	10.327		17.0476	21.7053	12.2437	11.1521	14.8226	15.4918
974	nAChRbeta2	66.8873	70.5924	48.7489	53.0069	39.3623	53.2591	42.1055	49.0964	27.0907	31.6498	38.1651	28.9924	54.8704	64.9776	28.4746	31.6362	37.0417	43.1722	91.0274	64.4425	70.4137	60.3251	47.7122	48.2013	75.7752	68.105	50.5553	63.6141	58.2055	46.4714		66.1332	63.4428	45.0566	46.8201	44.0974	44.0193
975	CG12173	734.664	699.695	769.983	690.194	652.652	613.046	902.569	939.379	710.104	711.735	676.067	748.317	873.354	921.419	764.069	721.509	757.672	744.458	730.795	793.856	639.071	607.341	631.103	706.254	760.667	630.431	653.446	645.845	550.399	603.095		800.41	796.956	707.335	691.703	653.579	683.034
976	Nlg2	78.949	103.812	47.499	57.4241	57.1388	67.9903	87.4499	81.8274	64.8534	67.1594	68.1519	50.9326	54.8704	71.2949	55.0509	52.0466	60.6137	69.4967	116.79	100.866	82.0008	100.201	68.3153	70.2063	97.1477	105.839	75.4557	77.6308	82.713	104.302		87.0414	92.728	64.972	67.4182	67.3866	72.5857
977	LamC	1053.75	1212.53	1046.23	1021.49	952.313	1075.38	1368.97	1428.16	1265.87	1194.97	1317.6	1173.02	1427.55	1179.52	1120.95	1141.96	1162.89	1216.19	1407.49	1182.38	1097.21	1219.79	1198.23	1179.88	1141.49	1219.45	975.642	983.324	1232.53	1331.15		1279.85	1244.41	1101.18	1082.05	1172.71	1195.12
978	CG30334	25.2198	41.5249	11.2498	15.4603	8.88826	14.7312	66.937	50.1875	36.1209	34.7376	29.9869	33.6939	43.8964	52.3431	22.7797	36.7388	16.8371	29.4835	37.7849	13.0753	16.0436	13.292	26.0249	9.43069	16.5151	29.4508	9.80924	10.7821	12.2538	17.5559		38.0706	37.3163	19.2006	19.7661	18.7982	20.979
979	CG3397	26.3163	24.915	23.7495	23.1905	20.316	20.3971	46.424	46.9144	30.3744	40.9132	44.5259	35.261	36.5803	49.6357	30.3729	33.6772	26.9394	42.1192	42.0787	41.0937	13.3697	14.3144	30.3623	25.1485	29.1443	21.1678	15.0911	12.9385	25.5287	24.7847		36.1087	36.7453	22.5915	24.5875	29.5345	29.5421
980	snoRNA:Psi28S-3342	0	4.15249	2.49995	1.10431	15.237	7.9322	0	1.09103	4.10465	3.85973	6.36085	12.5372	0	0	1.89831	2.04104	4.48991	7.37087	0	1.8679	1.78263	1.02246	3.25311	11.5264	0	0	0.754557	4.31282	9.19034	9.29427		0	1.42228	2.20802	1.87991	7.70624	9.7322
981	LysB	14.2547	3.11437	0	8.83448	5.079	1.13317	21.5926	15.2745	3.28372	6.17557	20.8999	6.26862	10.9741	46.0258	1.89831	1.02052	6.73486	7.37087	16.3162	50.4332	32.0873	10.2246	10.8437	13.6221	10.6863	26.6898	5.2819	7.54744	2.0423	1.0327		14.7648	28.3075	8.51024	10.8555	9.11996	5.88549
982	Arfip	1163.4	1088.99	1221.22	1295.36	1452.6	1258.95	1267.48	1307.06	1962.02	1671.26	1623.83	1777.94	1563.81	1309.48	2174.51	1828.78	2014.85	1775.33	906.839	988.118	1047.29	1073.58	1264.37	1354.88	1009.37	841.188	1420.83	1235.62	1281.54	1235.11		1182.18	1106.97	1565.18	1521.85	1527.44	1480.44
983	nito	3637.13	3119.56	3327.43	3708.27	3920.99	3168.35	3423.5	3034.16	3892.03	3570.25	3620.23	3870.09	3600.42	2913.16	3877.29	3432.02	3897.24	3375.86	2931.77	3354.74	2987.68	3180.87	3478.66	3645.49	3299.14	2746.29	3931.24	3774.8	3750.68	3328.38		3378.39	3033.58	3603.13	3614.95	3733.56	3477.63
984	CG10000	20.8338	32.1818	11.2498	48.5897	19.0463	20.3971	64.7777	76.3723	31.1953	40.1412	52.7042	56.4176	64.0155	82.1245	21.8305	48.9851	51.6339	35.8014	48.9487	56.9709	35.6525	40.8984	28.1936	36.6749	56.3457	49.6982	39.237	39.8936	18.3807	40.2752		50.9843	59.4695	27.833	37.0902	33.9917	37.9132
985	CG10182	385.973	392.411	439.99	160.125	281.885	196.039	315.252	321.854	197.844	208.426	209.908	160.633	158.21	222.909	85.4239	109.196	123.472	97.9272	397.601	410.937	218.372	252.547	247.236	151.939	289.5	207.996	93.5651	149.871	91.9034	91.9101		309.307	311.222	207.039	153.182	190.881	139.69
986	babo	2350.92	2372.11	3244.93	3105.32	3462.61	3206.88	1074.23	1261.23	1415.28	1608.74	1557.5	1582.04	1108.38	970.152	1580.34	1553.23	1779.13	1635.28	1813.68	1606.39	2793.37	2788.25	2579.71	2301.09	1652.48	1825.95	2759.42	2806.57	3127.78	2711.86		1599.94	1607.17	2358.67	2369.44	2501.35	2287.43
987	foxo	1937.54	1748.2	1899.96	1961.26	2183.97	2091.84	1515.8	1440.16	1931.65	1903.62	1939.15	1995.77	1500.71	1212.01	1734.1	1950.22	2147.3	1681.61	1984.57	1807.19	1823.63	1887.46	1888.97	1854.7	1864.27	1715.51	2022.97	1997.92	2283.29	2043.71		1760.58	1584.62	1882.46	1889.11	2088.54	1933.53
988	Als2	1691.92	1533.31	2074.95	2174.39	2284.28	2012.51	1237.25	1014.66	1486.7	1228.94	1529.33	1330.52	872.44	868.173	1151.32	1365.46	1495.14	1460.48	1524.28	1395.32	1812.93	1807.71	1968.13	1868.33	1424.19	1421.92	1955.81	1896.56	2171.98	2019.96		1350.02	1246.68	1696.34	1664.68	1889.77	1738.36
989	Wnt2	20.8338	28.0293	17.4996	23.1905	16.5068	20.3971	21.5926	30.5489	22.1651	21.6145	28.1695	30.5595	28.3497	38.8061	25.6272	10.2052	20.2046	28.4305	26.6212	32.6882	24.9568	26.5839	16.2655	19.9092	31.0873	30.3711	20.373	17.2513	18.3807	36.1444		25.6969	32.0887	22.1243	23.1524	19.9054	27.0882
990	Ppa	229.171	202.434	107.498	157.916	143.482	174.508	207.289	226.935	160.902	184.495	222.63	167.686	202.106	198.543	125.288	204.104	141.432	120.04	320.313	368.91	262.937	244.368	198.44	187.566	318.645	402.187	222.594	262.004	194.018	248.88		255.505	279.802	175.844	190.646	180	179.736
991	CG11403	1276.34	1074.46	1659.96	1599.04	1810.66	1476.52	1780.31	1784.93	2652.42	2447.84	2437.11	2687.67	2235.97	1697.54	3601.09	2848.28	2940.89	2750.39	898.251	903.128	1169.4	1278.07	1605.95	1833.75	1014.22	794.251	1618.52	1507.33	1499.05	1397.24		1441.02	1250.86	2140.28	2087.18	2058.73	2029.11
992	sax	2136.01	2097.01	2486.2	2469.24	2834.08	2354.73	1139.01	1027.75	1617.23	1509.16	1608.39	1593.01	1091.01	986.396	1680	1702.23	1995.76	1676.35	1620.46	1597.05	1863.73	2044.92	2009.34	2027.6	1717.57	1640.04	2239.53	2261	2431.35	2006.53		1540.81	1469.65	1977.34	1952.33	2175.78	1931.64
993	Cyp4g15	138.161	144.299	249.995	238.531	161.258	276.494	250.474	219.297	468.751	430.746	453.438	487.386	285.326	310.449	444.204	483.728	389.499	446.464	320.313	320.344	425.156	337.412	454.351	426.477	299.215	354.33	314.65	396.78	381.91	556.624		258.698	269.744	380.551	370.658	368.091	438.689
994	C15	5.48257	7.26687	6.24986	4.41724	1.26975	5.66586	6.47777	4.36413	1.64186	3.85973	3.63477	5.48505	8.23057	15.3419	1.89831	8.16418	3.36743	1.05298	6.01124	4.66974	8.02181	1.02246	0	4.19142	7.77182	13.8051	1.50911	3.23462	3.06345	2.06539		6.79479	9.08955	3.86419	3.94124	2.26708	3.69214
995	NTPase	1980.3	1975.55	2476.2	2596.23	2482.36	2404.59	2471.27	2359.9	3286.18	3164.21	3319.45	3630.32	2773.7	2473.66	3576.41	3326.9	3415.7	3177.9	2302.31	2464.69	2181.04	2329.16	2573.21	2705.56	2265.49	2230.9	2650.76	2492.81	2533.47	2660.23		2358.61	2300.94	2834.12	2833.73	2864.84	2915.72
996	CG12116	2372.85	3156.93	2426.2	2506.78	1853.84	2956.45	3970.87	4536.51	3268.94	2969.68	3840.13	2944.69	3846.42	4987.93	2654.78	3299.35	3075.59	3169.47	5213.46	4907.9	3698.95	3820.93	3736.74	3726.17	3702.3	4232.63	3582.64	3563.47	3064.47	3991.37		3821.18	4364.38	3126.3	3082.57	3114.15	3357.63
997	CG14147	64.6943	107.965	19.9996	14.356	25.395	0	19.4333	41.4592	6.56744	15.4389	0.908693	7.83578	11.8886	6.31727	0.949154	7.14366	3.36743	0	47.2312	17.745	6.23919	18.4043	0	1.04785	38.8591	12.8847	0.754557	0	0	0		36.4213	37.2742	6.90198	7.54757	5.93423	1.77673
998	Dhc62B	24.1233	18.6862	16.2496	22.0862	45.711	30.5956	26.9907	25.0937	15.5977	20.0706	14.5391	18.8059	25.6062	32.4888	15.1865	15.3078	15.7147	16.8477	22.3275	17.745	24.9568	15.3369	26.0249	22.005	23.3155	37.7338	14.3366	12.9385	28.5922	38.2098		24.4726	26.3495	17.2654	19.3273	26.1164	25.2928
999	CG13896	172.153	170.252	217.495	205.402	234.904	185.84	139.272	92.7377	154.335	178.32	180.83	236.641	125.288	120.028	149.017	165.325	188.576	118.987	128.812	153.168	150.632	168.706	187.596	188.614	170.009	136.21	197.694	166.044	183.807	154.905		147.107	134.479	173.835	176.213	195.142	176.997
1000	TwdlM	540.581	671.666	17.4996	110.431	71.106	11.3317	221.324	473.508	14.7767	260.918	9.99562	78.3578	162.782	34.2937	70.2374	95.9291	39.2867	0	578.797	137.29	11.5871	53.1679	0	0	381.791	221.801	0	0	2.0423	0		377.055	307.712	22.8202	90.6347	24.4861	17.9379
1001	CG16978	131.582	142.223	124.997	88.3448	124.436	186.973	226.722	165.837	177.321	203.022	180.83	223.32	208.508	212.982	186.034	189.817	199.801	243.239	224.133	251.232	135.48	161.549	201.693	235.767	217.611	182.227	104.883	105.664	206.272	240.618		201.711	190.9	145.743	143.553	182.606	225.983
1002	CG31029	9.86862	6.22874	2.49995	2.20862	5.079	3.39952	8.63703	4.36413	1.64186	1.54389	2.72608	4.70147	2.74352	1.80493	0.949154	6.12313	4.48991	3.15894	6.86999	7.47159	2.67394	4.08984	4.33748	5.23927	2.91443	5.52202	3.77279	2.15641	3.06345	3.09809		6.20672	5.07828	2.30754	2.22968	3.93918	3.91946
1003	CG31475	23.0268	32.1818	28.7494	25.3991	11.4278	13.5981	38.8666	43.6413	13.9558	16.9828	18.1739	31.3431	36.5803	33.3913	12.339	50.0056	15.7147	28.4305	33.4912	21.4808	26.7394	26.5839	19.5186	18.8614	51.4883	34.9728	16.6003	18.3295	24.5076	16.5232		36.6906	33.1336	19.6768	19.6121	17.8685	21.7512
1004	lncRNA:CR43834	9.86862	5.19062	44.999	16.5647	24.1253	27.1961	26.9907	31.6399	50.0767	53.2643	43.6172	50.149	12.8031	26.1715	26.5763	37.7593	13.4697	29.4835	7.72874	13.0753	27.6307	26.5839	30.3623	35.6271	5.82886	13.8051	7.54557	10.7821	22.4653	5.16349		12.644	17.9765	31.3657	26.3163	26.808	29.5238
1005	CG9164	30.7024	36.3343	21.2495	23.1905	24.1253	33.9952	59.3796	37.0951	30.3744	33.1937	32.7129	41.5296	52.1269	31.5863	30.3729	30.6157	30.3069	41.0663	45.5137	50.4332	39.2178	35.7861	33.6154	34.5792	32.0588	46.0169	39.237	34.5026	39.8248	43.3733		43.9563	40.2932	32.0903	33.0424	32.1171	38.9087
1006	Octbeta2R	167.767	121.46	146.247	108.222	144.752	124.649	198.652	197.477	128.065	138.95	137.213	139.477	226.798	178.688	194.577	166.345	167.249	155.841	173.467	166.243	162.219	148.257	164.824	144.604	177.78	165.661	156.193	129.385	205.251	156.97		188.893	165.906	157.46	152.032	163.858	144.308
1007	CR43687	0	0	0	0	7.61851	6.79903	0	0	0	0.771947	1.81739	0.783578	0	0	0.949154	3.06157	8.97981	4.21192	0	0	0.891313	1.02246	3.25311	5.23927	0	0	2.26367	0	6.12689	4.13079		0	0	0.820828	0.975217	5.55914	4.23292
1008	Tb	30.7024	60.2112	12.4997	7.73017	8.88826	3.39952	28.0703	76.3723	17.2395	16.9828	5.45216	17.2387	39.3238	27.9765	4.74577	2.04104	0	0	26.6212	6.53764	9.80444	16.3593	0	0	16.5151	9.20337	0	1.07821	0	0		28.2466	36.0602	8.85789	7.85264	2.86808	4.12765
1009	miple1	231.364	284.446	157.497	155.708	120.626	188.107	175.979	168.019	78.8092	104.985	87.2345	125.372	133.518	134.468	66.4408	96.9496	107.758	75.8146	323.748	282.986	215.698	214.716	184.343	143.556	290.472	312.915	190.903	216.719	177.68	240.618		231.016	236.567	141.869	146.747	135.528	154.694
1010	CG44476	47.1501	49.8299	41.2491	38.6509	39.3623	48.7264	111.202	99.2839	67.3162	56.3521	66.3346	73.6563	91.4507	92.9541	74.9832	75.5186	77.4509	69.4967	57.5362	77.5178	72.1963	38.8534	54.2185	50.297	79.6612	69.0253	55.0827	31.268	49.0151	42.3406		77.4	77.7222	62.1655	59.453	57.2763	56.9034
1011	Patronin	2414.52	1840.59	2523.69	2628.26	2844.24	2293.54	1820.25	1732.56	1947.25	1973.87	1893.72	1862.56	1658	1178.62	1948.61	1841.02	1905.97	1789.01	1932.18	2114.46	2425.26	2408.91	2687.07	2494.94	1857.46	1942.83	2533.8	2682.58	2982.77	2661.26		1936.49	1761.81	2275.72	2301.96	2462.75	2220.26
1012	CG15408	151.319	146.375	116.247	157.916	115.547	138.247	247.235	222.571	189.635	190.671	179.921	181.007	203.935	234.641	170.848	130.627	178.474	173.742	213.828	239.091	183.61	195.29	137.715	151.939	182.638	222.722	156.948	177.904	154.193	199.311		199.791	213.08	163.458	171.999	153.17	168.849
1013	CG10280	2.19303	8.30499	3.74992	1.10431	1.26975	0	3.23889	12.0014	0.82093	3.08779	0	0.783578	12.8031	5.4148	0	1.02052	0	0	1.7175	1.8679	2.67394	4.08984	0	0	2.91443	1.84067	0	0	0	0		4.57339	5.88594	1.44896	1.37321	0.25395	0.156716
1014	Aplip1	126.099	158.833	88.7481	117.057	71.106	126.915	118.759	121.105	95.2278	97.2653	84.5084	71.3056	98.7668	147.102	77.8306	85.7239	90.9206	117.934	172.609	154.102	162.219	137.01	123.618	113.168	153.493	175.784	110.165	123.994	113.347	135.283		133.945	151.385	106.838	112.907	96.7001	112.921
1015	CR13656	29.6059	48.7918	22.4995	26.5034	27.9345	35.1283	46.424	26.1848	13.1349	24.7023	36.3477	23.5073	24.6917	31.5863	12.339	24.4925	24.6945	28.4305	48.0899	43.8956	39.2178	29.6513	29.278	29.3399	59.2601	55.2202	32.446	51.7539	35.7402	55.7656		41.6143	41.1358	23.9274	27.0417	30.799	34.4343
1016	Try29F	149.126	187.9	102.498	32.025	109.199	67.9903	107.963	130.924	62.3907	63.2996	45.4346	45.4475	168.269	127.248	224	73.4776	99.9004	159	92.7449	51.3672	34.7612	46.0107	27.1092	53.4406	205.953	153.696	89.0377	67.927	123.559	83.6485		144.811	130.227	102.538	88.6248	81.0404	81.9054
1017	CG42704	1805.96	1806.34	1548.72	1137.44	1083.1	1144.5	2271.54	2012.95	1540.89	2064.19	1866.45	1873.54	1580.27	1588.34	1125.7	1492	1382.89	925.57	1892.68	2177.03	1601.69	1569.47	1409.68	1295.15	1606.82	1778.09	1366.5	1086.83	1015.02	1234.07		1831.45	1872.55	1436.7	1459.1	1351.43	1294.57
1018	CG5246	463.825	637.408	563.738	532.278	422.827	730.896	643.459	644.8	398.972	549.626	382.56	318.916	838.603	1319.41	495.458	704.16	607.26	767.623	911.991	602.397	752.268	783.204	772.071	492.492	918.046	1200.12	465.562	417.266	282.858	633.043		755.185	880.826	535.199	559.038	493.515	588.594
1019	CG17528	3077.91	2730.27	3522.42	3282.01	3970.51	3337.19	3310.14	3023.25	4288.54	4170.06	4087.3	5368.29	3216.32	2756.13	4661.3	4334.16	4804.2	3505.37	2556.5	3064.29	2606.2	2789.27	3026.47	3368.85	2861	2232.74	3437.01	2870.18	3187	2965.91		3004.37	2761.33	3703.09	3631.31	3815.1	3709.12
1020	Drs	3830.12	4458.74	2831.19	2839.18	2263.97	2826.13	6828.65	6270.16	5362.31	5334.15	5092.31	4622.33	7479.76	8576.14	5072.28	5297.53	4538.17	4754.21	5285.6	5006.9	4029.62	4401.69	3395.16	3620.34	5053.63	4891.59	3793.91	3485.84	3165.56	3213.75		5695.55	5840.71	4217.86	4213.83	3691.03	3807.35
1021	Ibf1	178.732	211.777	397.491	356.692	465.999	362.615	56.1407	64.3709	91.1232	77.9666	90.8693	95.5965	42.0673	43.3184	81.6273	81.6418	107.758	103.192	128.812	102.734	339.59	277.086	267.839	214.81	153.493	161.059	291.259	333.166	387.015	280.894		111.849	116.652	240.218	229.427	263.896	211.422
1022	Zip71B	239.04	258.493	174.996	141.352	146.021	168.843	134.954	183.293	102.616	109.616	89.9606	79.925	126.202	171.469	74.034	86.7444	97.6555	111.616	232.721	212.006	204.111	187.11	173.499	146.7	187.495	255.854	150.157	161.731	189.934	191.049		184.082	216.223	141.183	135.854	139.414	139.626
1023	boi	1913.42	1703.56	2052.45	2143.47	2478.55	1874.27	2145.22	2240.98	2681.16	2402.3	2555.24	2736.25	2489.29	1865.4	3182.51	2669.69	2716.39	2710.37	1503.67	1784.78	1778.17	1821	2105.84	2450.93	1679.68	1531.44	2148.98	2194.15	2259.8	1994.14		1946.26	1825.23	2368.65	2331.09	2423.17	2353.19
1024	loh	67.9838	64.3637	58.7487	56.3198	36.8228	62.3245	65.8573	100.375	55.8232	62.5277	71.7867	63.4698	68.588	55.953	48.4069	52.0466	46.0215	48.4371	99.6149	84.0554	63.2832	77.7069	71.5684	59.7277	95.2048	81.91	67.9101	74.3962	62.2901	64.0272		79.4498	77.3314	58.8344	59.6895	57.6979	59.5973
1025	CG5235	1791.7	1702.52	2569.94	2452.67	3182	2465.78	801.084	678.622	1140.27	1235.89	1294.89	1759.13	745.323	526.138	1096.27	1253.2	1553.51	1051.93	1238.32	1373.84	1772.82	1851.67	1942.11	1868.33	1447.5	1199.2	2108.23	1896.56	2451.78	1924.95		1204.79	1096.06	1737.51	1733.18	2084.85	1814.02
1026	CR44391	13.1582	8.30499	4.99989	2.20862	2.5395	6.79903	7.5574	7.63723	2.46279	3.08779	2.72608	3.13431	1.82901	3.60987	1.89831	2.04104	1.12248	2.10596	13.74	9.33949	5.34788	5.1123	4.33748	1.04785	5.82886	2.76101	3.77279	5.39103	7.14804	6.19618		8.42268	6.33052	3.69633	3.26308	3.57471	3.85667
1027	Lsd-2	14437.8	15125.5	18263.3	18700.4	18786	19045.2	7556.32	8026.72	10860.1	10401.2	10738	10205.3	7011.53	6686.38	9694.66	10209.3	11952.1	11173.2	11195.5	10691.8	16338.6	16939.1	15945.6	15680.1	11795.7	11285.2	15637.4	16905.2	19899.1	16104.9		10399.4	10363.1	14158.8	14154.5	15464.2	14441.7
1028	5-HT1A	51.5361	41.5249	16.2496	33.1293	26.6648	32.862	31.3092	29.4579	10.6721	16.2109	18.1739	18.8059	13.7176	20.7567	10.4407	13.2668	21.3271	12.6358	39.5024	47.6314	32.0873	28.6289	31.4467	28.2921	34.9732	49.6982	30.1823	33.4244	35.7402	39.2425		34.2077	37.8138	19.9264	24.4101	26.6705	26.3676
1029	CG8602	3829.02	3920.99	3789.92	3729.26	3975.59	3610.29	4125.26	3864.44	3817.32	3711.52	3732.91	3783.11	4038.46	3923.02	4124.07	3750.42	3964.59	3845.49	3995.76	3870.28	3348.66	3446.71	3413.59	3524.98	4336.68	3957.45	3778.07	3660.51	3353.45	3440.95		4065.04	3907.24	3771.61	3738.32	3688.03	3640.96
1030	CG10086	200.662	193.091	154.997	207.61	166.337	176.775	270.987	252.028	214.263	223.093	250.799	235.073	274.352	301.424	202.17	231.659	223.373	251.662	255.048	268.977	208.567	223.919	212.536	233.672	211.782	245.73	187.885	232.892	167.468	253.011		242.566	252.25	193.576	205.865	204.103	230.039
1031	TwdlH	2.19303	4.15249	0	0	1.26975	0	1.07963	4.36413	0	0.771947	0.908693	0	0	0.902467	0.949154	0	1.12248	0	0	0	0	1.02246	1.08437	2.09571	1.94295	2.76101	0	0	2.0423	2.06539		1.04312	2.43602	0.189831	0.34422	1.28552	0.832221
1032	fj	26.3163	29.0675	16.2496	12.1474	21.5858	9.06537	24.8315	20.7296	18.0605	16.9828	11.813	15.6716	29.2642	24.3666	13.2882	18.3694	2.24495	16.8477	34.35	32.6882	28.522	24.539	14.0968	18.8614	33.0302	55.2202	26.4095	25.8769	19.4018	32.0136		29.5584	32.4144	20.506	19.47	13.8285	18.4919
1033	lola	22810.8	21885.7	24423.2	26470.3	28236.7	24996.6	13661.6	13240.8	17493.2	16836.9	17331.5	17095.3	13992.9	11344	17678	17722.4	19791.5	17387.9	16597	17083.8	20116	21455.3	21281.8	21463.2	17599.3	16615.8	22532.6	23224.6	26909.3	21032.9		16932.3	16034	20448.6	20726.8	22710.2	20395.2
1034	dpr2	19.7372	22.8387	7.49984	13.2517	13.9673	24.9298	6.47777	13.0924	9.03023	16.2109	8.17823	7.0522	13.7176	10.8296	2.84746	6.12313	7.85734	6.31789	24.9037	14.9432	12.4784	12.2695	13.0124	14.67	27.2014	18.4067	6.03646	15.0949	22.4653	18.5885		18.4075	16.0221	7.57847	10.165	13.0961	14.3117
1035	snoRNA:Psi28S-2179	37.2815	41.5249	13.7497	24.2948	16.5068	16.9976	18.3537	19.6386	16.4186	12.3511	19.0825	12.5372	20.1192	27.074	13.2882	14.2873	14.5922	11.5828	23.1862	26.1506	27.6307	28.6289	21.6874	18.8614	25.2584	33.1321	19.6185	19.4077	14.2961	10.327		24.8398	29.504	18.1411	19.4367	17.233	14.0612
1036	jvl	3689.77	3004.33	3552.42	4010.86	4121.61	3663.54	2846.98	2294.44	3238.57	3188.91	3367.61	3472.82	2542.33	1750.79	3134.11	3047.28	3425.8	2792.51	2938.64	2890.57	2905.68	3113.39	3480.82	3372	2970.78	3014.1	3590.94	3366.16	4477.74	3366.59		2997.7	2590.85	3284.34	3366.1	3774.72	3333.49
1037	CG42674	2052.67	1719.13	1979.96	2341.14	2250	2055.57	1805.14	1639.82	1716.56	1923.69	1975.5	2097.64	1693.67	1294.14	1823.33	1697.13	1945.25	1675.29	1949.36	1913.66	2066.95	2227.94	2180.67	2146.01	1775.86	1826.87	2288.57	2461.54	2455.86	2149.04		1855.34	1678.72	1975.07	2088.74	2161.46	2024.71
1038	CG6841	1406.83	1289.35	1613.71	1611.19	1725.59	1546.78	1810.54	1718.38	2053.97	1966.92	2061.82	2073.35	1807.07	1518.85	2299.8	1936.95	2056.38	2009.09	1188.51	1302.86	1369.06	1416.11	1736.07	1849.46	1278.46	1124.65	1740.01	1564.48	1548.06	1483.99		1498.28	1390.82	1815.31	1797.39	1825.59	1792.53
1039	CG13293	40.571	41.5249	24.9995	16.5647	15.237	28.3293	29.15	17.4565	22.986	16.9828	15.4478	18.8059	17.3756	25.2691	13.2882	16.3284	19.0821	17.9007	47.2312	50.4332	29.4133	31.6962	20.603	19.9092	32.0588	49.6982	22.6367	39.8936	19.4018	35.1117		33.2773	36.8764	22.6647	19.7771	17.9543	24.0114
1040	CG43349	737.953	745.373	409.991	430.681	370.767	343.351	374.631	333.856	256.951	291.024	290.782	238.991	389.58	512.601	180.339	239.823	249.19	229.55	763.428	664.972	574.005	635.97	466.279	357.318	440.079	550.362	292.768	462.55	277.752	354.215		541.134	561.433	342.811	353.764	330.954	304.685
1041	Parg	1558.15	1445.07	1643.71	1627.75	1971.92	1588.71	1326.86	1312.51	1636.11	1408.03	1439.37	1463.72	1544.6	1371.75	2118.51	1709.37	2002.5	1893.26	1080.31	1170.24	1217.53	1392.59	1303.41	1482.71	1217.26	1053.79	1534.01	1453.42	1527.64	1275.38		1345.44	1270.67	1629.98	1581.17	1648.97	1540.76
1042	CG32006	12.0616	11.4194	6.24986	5.52155	8.88826	7.9322	8.63703	10.9103	9.03023	6.17557	8.17823	7.83578	10.0596	10.8296	3.79662	12.2463	7.85734	6.31789	13.74	12.1413	8.02181	11.2471	6.50621	6.28713	13.6007	14.7254	9.80924	4.31282	7.14804	9.29427		11.6198	12.0052	7.38155	6.66496	7.71562	7.53345
1043	whd	6081.26	6363.7	6572.36	6852.25	6927.76	7075.53	6295.31	7042.61	6821.93	6529.9	6767.03	6549.14	6466.48	6563.64	7545.78	7474.3	7204.06	7425.62	6480.12	5893.22	6402.3	6541.69	7350.94	7170.47	6619.65	6003.36	6975.13	6735.55	6963.21	6457.46		6388.56	6373.31	6863.5	6861.07	7042.6	6935.64
1044	Cpr67Fa1	5.48257	10.3812	2.49995	0	0	1.13317	1.07963	9.81929	0.82093	6.94752	0	0	4.57254	0.902467	0	0	0	0	6.01124	2.80185	0	0	1.08437	0	3.88591	1.84067	0	0	0	0		4.20638	5.1491	0.664175	1.3895	0.216874	0.226634
1045	jef	167.767	182.71	111.248	133.622	104.12	166.576	183.537	149.471	139.558	137.407	179.012	144.178	102.425	134.468	83.5256	144.914	150.412	123.199	305.715	279.251	193.415	184.043	191.933	186.518	250.641	254.013	151.666	166.044	202.187	224.095		202.017	199.983	135.882	139.927	165.533	168.913
1046	lsn	422.158	404.868	336.243	313.624	326.326	352.416	306.614	309.853	251.204	236.988	231.717	216.268	321.907	347.45	272.407	244.925	287.354	272.722	291.116	280.185	309.285	298.558	268.924	311.213	343.903	336.843	275.413	295.428	332.894	272.632		337.14	335.84	288.911	281.544	289.443	285.05
1047	CG7715	4.38605	8.30499	1.24997	2.20862	0	0	3.23889	3.2731	2.46279	2.31584	0	0	0.914507	3.60987	0	1.02052	1.12248	0	6.01124	2.80185	0	2.04492	0	0	5.82886	3.68135	3.77279	0	0	0		4.07591	4.33423	1.49711	1.65945	0.224495	0
1048	CG13708	9.86862	11.4194	4.99989	9.93879	10.158	2.26634	10.7963	7.63723	4.10465	8.49141	8.17823	8.61936	10.9741	9.02467	6.64408	6.12313	1.12248	8.42385	12.0225	10.2734	6.23919	5.1123	6.50621	11.5264	14.5722	9.20337	5.2819	8.62565	12.2538	14.4578		11.6467	9.51161	5.45394	7.31907	7.64374	9.05874
1049	Scamp	2565.84	2521.6	2736.19	2677.95	2995.34	2607.43	2092.32	2071.87	2338.83	2582.93	2444.38	2917.26	2171.04	1776.05	2533.29	2476.81	2606.39	2323.93	2333.22	2690.71	2409.22	2488.67	2370.43	2597.63	2283.94	2215.25	2774.51	2523	2713.19	2462.98		2289.27	2255.1	2558.41	2595.58	2625.95	2581.85
1050	caps	744.533	666.475	652.486	678.047	610.75	768.291	1116.34	924.104	901.381	946.407	1000.47	953.614	873.354	1008.96	672.001	790.905	924.921	885.557	1179.06	1228.14	950.139	836.372	990.029	931.543	927.761	1131.09	753.803	783.856	851.638	1127.71		968.209	991.755	785.962	800.079	875.562	933.342
1051	CG30486	4.38605	6.22874	2.49995	4.41724	2.5395	7.9322	3.23889	3.2731	4.10465	3.85973	0.908693	4.70147	4.57254	9.92714	0.949154	1.02052	6.73486	3.15894	11.1637	4.66974	2.67394	4.08984	3.25311	1.04785	8.7433	10.1237	4.52734	4.31282	6.12689	0		6.4209	6.84449	2.95101	3.28548	3.91261	3.36809
1052	CG13108	7.67559	14.5337	7.49984	9.93879	7.61851	5.66586	17.2741	16.3655	9.85116	10.8073	9.08693	8.61936	7.31606	18.0493	11.3898	8.16418	7.85734	10.5298	14.5987	10.2734	10.6958	5.1123	7.59058	8.38284	11.6577	11.9644	5.2819	5.39103	10.2115	8.26158		11.7044	14.2373	8.9437	9.62271	8.47297	8.29189
1053	CG5048	3.28954	2.07625	2.49995	1.10431	2.5395	1.13317	10.7963	5.45516	2.46279	4.63168	4.54346	3.91789	6.40155	4.51233	2.84746	1.02052	2.24495	4.21192	1.7175	4.66974	5.34788	0	3.25311	2.09571	5.82886	4.60169	0.754557	1.07821	4.08459	1.0327		5.60675	4.26303	2.78253	2.93718	3.33312	2.47828
1054	Fili	37.2815	63.3255	21.2495	22.0862	30.474	13.5981	11.8759	28.3668	7.38837	10.0353	9.08693	8.61936	10.9741	16.2444	6.64408	3.06157	1.12248	2.10596	39.5024	25.2166	21.3915	32.7187	10.8437	9.43069	38.8591	57.9813	15.8457	16.1731	15.3172	25.8174		27.6986	38.2269	14.5038	15.2006	13.3689	11.9143
1055	CG13731	199.565	149.49	3.74992	53.0069	21.5858	3.39952	2.15926	8.72826	0.82093	5.40363	0	0	1.82901	0.902467	3.79662	1.02052	0	0	72.1349	10.2734	4.45656	4.08984	3.25311	1.04785	46.6309	58.9016	27.9186	3.23462	7.14804	4.13079		64.4639	45.6591	8.14853	18.9165	6.39738	1.71563
1056	snoRNA:Psi28S-3436a	6.57908	5.19062	4.99989	1.10431	10.158	4.53269	6.47777	5.45516	1.64186	0	2.72608	2.35073	4.57254	5.4148	2.84746	4.08209	2.24495	0	12.8812	9.33949	6.23919	4.08984	5.42185	0	3.88591	8.28304	6.79101	2.15641	2.0423	2.06539		6.87931	6.73662	4.50388	3.39639	4.51864	1.78976
1057	RhoBTB	3494.59	3562.84	3594.92	3982.14	4337.47	3938.91	2654.81	2635.93	3235.28	2798.31	3076.83	2694.72	2833.14	2610.84	3293.56	3324.86	3697.44	3723.34	2883.68	2825.2	3225.66	3181.89	3467.81	3672.73	3136.9	2809.79	3699.59	3757.55	4030.47	3560.74		3000.62	2888.92	3409.8	3399.85	3722.01	3518.09
1058	cv	380.49	369.572	574.987	499.148	519.328	555.254	590.557	657.892	940.785	930.196	851.445	1017.08	730.691	625.41	1149.43	949.086	871.042	1004.54	474.029	464.173	497.352	536.791	579.053	615.091	478.938	454.647	604.4	573.605	570.822	565.918		530.941	514.339	753.39	736.104	678.338	751.578
1059	CG16762	235.75	166.1	168.746	168.959	126.975	138.247	387.587	351.312	341.507	326.534	387.103	449.774	356.658	569.457	216.407	267.377	245.822	372.755	286.822	311.939	175.589	217.784	213.621	171.848	515.855	301.871	178.075	173.591	115.39	180.722		356.534	340.136	216.065	213.113	217.782	262.669
1060	CG14646	539.485	525.291	828.732	872.405	940.885	831.748	261.27	214.933	313.595	310.323	355.299	325.968	242.344	203.958	320.814	341.875	413.071	375.914	391.589	396.928	623.027	668.688	609.415	579.464	434.25	411.391	651.937	714.85	768.925	614.455		373.788	350.5	547.621	555.701	617.519	545.51
1061	prel	1804.86	1711.87	1929.96	1897.21	2058.27	1843.67	1796.5	1843.84	2040.83	1949.94	2020.02	2035.74	1969.85	1871.72	2302.65	2125.75	2264.04	2191.25	1618.74	1591.45	1739.84	1660.47	1744.75	1863.09	1704.94	1533.28	1937.7	1877.16	1838.07	1845.43		1778.98	1710.43	1990.2	1965.47	1985.03	1955.84
1062	CG42339	19.7372	28.0293	12.4997	23.1905	7.61851	20.3971	23.7518	26.1848	17.2395	20.0706	21.8086	9.40294	26.5207	28.8789	15.1865	13.2668	10.1023	18.9537	22.3275	33.6222	20.5002	19.4267	11.9281	9.43069	22.344	20.2474	18.1094	23.7205	16.3384	16.5232		22.9362	27.3925	16.7071	19.4114	13.5592	14.9415
1063	tank	1071.29	1041.24	1214.97	1337.32	1405.61	1338.28	1308.51	1417.25	1844.63	1692.11	1711.98	1869.62	1661.66	1507.12	2319.73	2007.37	1978.93	2025.94	1077.73	1096.46	1204.16	1134.93	1364.14	1485.86	1147.31	1064.83	1507.61	1442.64	1460.24	1442.68		1253.3	1225.38	1618.22	1612.19	1584.18	1632.47
1064	CG43165	14.2547	28.0293	7.49984	3.31293	6.34875	14.7312	26.9907	14.1834	11.493	10.8073	18.1739	19.5895	11.8886	25.2691	16.1356	7.14366	12.3472	21.0596	11.1637	14.0092	13.3697	13.292	10.8437	15.7178	11.6577	11.044	11.3184	10.7821	13.2749	13.4251		15.1911	18.507	11.9633	10.9888	12.1977	16.9046
1065	CG32271	13.1582	19.7244	14.9997	7.73017	5.079	15.8644	18.3537	27.2758	13.1349	19.2987	9.99562	10.9701	26.5207	30.6839	17.0848	13.2668	10.1023	12.6358	12.0225	16.8111	10.6958	14.3144	11.9281	26.1964	22.344	15.6457	15.0911	7.54744	11.2326	12.3924		18.4798	22.0282	14.2012	13.9801	9.66752	15.6118
1066	CG7443	300.445	350.886	256.244	303.685	248.871	310.489	468.559	472.417	307.849	389.061	362.568	354.961	510.295	675.948	368.272	384.737	349.09	415.927	377.849	434.286	464.374	430.455	287.358	420.19	407.049	457.408	316.914	340.713	250.181	375.902		412.839	478.189	342.731	368.461	299.614	375.494
1067	mAChR-C	2.19303	5.19062	2.49995	1.10431	1.26975	2.26634	1.07963	0	0	2.31584	0.908693	1.56716	3.65803	5.4148	0.949154	1.02052	1.12248	1.05298	4.29374	4.66974	0	1.02246	0	1.04785	1.94295	0.920337	0	2.15641	1.02115	2.06539		2.63348	3.2391	0.68982	0.873861	0.864414	1.59995
1068	CG11672	196.276	93.4311	183.746	154.603	175.226	205.104	444.807	439.686	342.328	323.446	322.586	343.207	383.179	434.989	228.746	271.459	289.599	321.159	404.471	376.381	258.481	267.884	266.755	285.016	402.192	399.426	236.931	222.11	266.52	349.052		366.185	348.783	250.046	240.441	264.137	300.708
1069	pre-lola-G	7.67559	4.15249	2.49995	1.10431	0	0	6.47777	0	2.46279	1.54389	2.72608	3.91789	3.65803	3.60987	2.84746	2.04104	5.61238	1.05298	10.305	13.0753	7.1305	2.04492	5.42185	5.23927	6.80034	8.28304	1.50911	5.39103	8.16919	5.16349		6.98334	5.82414	3.28996	2.82706	4.3859	3.07473
1070	CG10188	2227.02	2093.9	2524.94	2730.96	3088.03	2506.58	1198.39	1253.6	1452.22	1538.49	1502.07	1513.09	1434.86	1027.01	1888.82	1568.54	1706.16	1756.37	1562.92	1520.47	2011.69	2202.38	2125.36	2246.6	1633.05	1609.67	2270.46	2447.53	2929.68	2241.99		1611.25	1500.93	2029.63	2088.08	2270.26	2052.92
1071	alpha-Est4	42.764	65.4018	38.7491	38.6509	41.9018	40.7942	46.424	45.8234	52.5395	51.7204	42.7085	46.2311	57.614	72.1974	51.2543	52.0466	48.2665	41.0663	55.8187	46.6974	40.1091	38.8534	34.6998	36.6749	56.3457	49.6982	35.4642	31.268	44.9305	41.3079		51.7933	55.9636	43.6232	43.4398	42.5014	41.2149
1072	JhI-26	482.466	520.1	348.742	315.833	289.503	375.08	470.718	589.157	417.032	456.993	472.52	368.282	539.559	616.385	482.17	465.358	474.808	571.769	533.283	440.824	373.46	323.097	294.948	302.83	411.906	393.904	394.633	423.735	384.973	500.858		487.587	512.074	403.208	404.618	383.35	423.764
1073	CG2816	21.9303	23.8768	14.9997	14.356	16.5068	16.9976	20.5129	24.0027	21.3442	27.0181	24.5347	26.6417	39.3238	34.2937	23.7289	32.6567	23.572	30.5364	37.7849	37.358	18.7176	29.6513	16.2655	18.8614	29.1443	29.4508	21.1276	12.9385	19.4018	25.8174		29.7393	29.7964	19.9836	20.9896	20.0562	23.7709
1074	CG13096	3099.84	3218.18	3472.42	3235.63	3409.28	3109.42	3032.68	2933.79	3219.69	3033.75	3263.11	2963.49	3181.57	3041.31	3406.51	3507.53	3700.81	3410.61	2888.83	3005.45	3106.22	3221.77	3166.36	3097.46	2949.41	2727.88	3258.18	3100.92	3032.81	2721.16		3030.47	2985.32	3292.61	3208.06	3314.47	3060.43
1075	Atxn7	1071.29	943.654	1219.97	1287.63	1232.93	1094.64	1304.19	1274.33	1542.53	1533.09	1423.01	1586.75	1339.75	1212.01	1797.7	1552.21	1546.77	1511.03	894.816	990.92	954.596	1090.96	1163.53	1232.28	861.701	809.897	1218.61	1113.79	1139.6	1035.8		1094.35	1046.16	1346.68	1358.32	1301.17	1292.1
1076	rdhB	51.5361	63.3255	76.2483	73.9888	53.3295	103.119	64.7777	74.1902	136.274	153.617	145.391	152.798	80.4766	98.3689	155.661	166.345	131.33	179.007	101.332	119.545	110.523	121.673	104.099	127.838	106.863	128.847	108.656	126.15	125.601	148.708		80.9971	96.8555	117.473	120.489	111.95	142.294
1077	Spt6	3977.05	2969.03	3696.17	4295.77	4272.71	3796.13	4577.62	4256.12	4882.07	4838.56	4645.24	4704.6	4551.5	3622.5	5661.7	4656.64	4436.03	4687.87	3272.69	3430.39	3563.47	3615.42	4294.1	4480.63	3420.57	3407.09	4320.59	4185.59	4652.35	4052.3		3959.89	3537.03	4424.8	4536.02	4460.09	4344.31
1078	CG4194	26.3163	20.7625	14.9997	13.2517	15.237	19.2639	24.8315	13.0924	18.0605	9.26336	8.17823	9.40294	14.6321	17.1469	13.2882	10.2052	11.2248	15.7947	13.74	13.0753	5.34788	8.17967	4.33748	11.5264	25.2584	23.9288	12.8275	19.4077	22.4653	9.29427		20.9557	17.6012	12.9047	10.7957	12.2886	13.0565
1079	CG9593	2.19303	7.26687	8.74981	6.62586	15.237	13.5981	7.5574	6.54619	9.85116	10.8073	14.5391	10.9701	7.31606	4.51233	9.49154	10.2052	13.4697	9.47683	11.1637	3.7358	9.80444	14.3144	10.8437	9.43069	1.94295	9.20337	9.05469	9.70385	12.2538	15.4905		6.03463	6.25291	9.39033	9.15676	13.2687	11.7932
1080	lncRNA:CR44929	1.09651	6.22874	1.24997	0	0	0	5.39814	8.72826	0	0.771947	0	0	2.74352	1.80493	0.949154	0	0	1.05298	2.57625	0	0.891313	1.02246	0	0	0	0	0	0	0	0		2.36288	3.35239	0.618088	0.522483	0	0.210596
1081	bdg	1040.59	1055.77	1052.48	1236.83	1301.49	1126.37	1127.13	1009.2	1165.72	1150.97	1129.5	1100.14	1177.89	1135.3	1379.12	1194.01	1253.81	1263.58	934.319	1017.07	1090.97	973.381	1072.44	1109.68	1042.4	956.231	1228.42	1141.82	1155.94	1184.5		1064.46	1034.72	1183.34	1217.26	1182.64	1156.86
1082	Gbp1	133.775	157.795	126.247	86.1362	78.7246	160.91	192.174	187.658	121.498	162.881	161.747	165.335	191.132	207.567	125.288	184.715	156.024	134.782	253.331	225.082	166.675	201.424	193.018	184.422	216.639	168.422	181.848	129.385	164.405	168.33		197.41	189.305	144.311	144.566	150.784	162.756
1083	CG3348	548.257	450.546	743.734	426.264	440.604	386.412	1361.41	867.371	713.388	781.982	699.693	831.376	657.531	873.588	547.662	595.985	471.44	444.358	429.374	797.592	354.742	446.815	502.063	534.406	792.726	1193.68	314.65	419.422	253.245	338.725		757.86	836.555	534.835	485.06	473.409	507.055
1084	CG6218	480.273	484.804	376.242	340.128	312.359	329.753	784.89	809.546	643.609	573.556	585.198	622.161	850.492	836.587	686.238	565.369	539.911	542.285	601.983	624.812	374.351	353.771	403.385	409.711	510.997	493.301	389.351	389.232	242.012	371.771		645.727	649.81	493.958	472.725	416.573	455.136
1085	JIL-1	2345.44	2184.21	3489.92	3660.79	4058.12	3645.41	1026.73	1115.03	1160.79	1460.52	1288.53	1502.12	1047.11	641.654	1512.95	1209.32	1390.75	1157.23	1634.2	1515.8	2835.27	3010.12	2886.59	2378.63	1644.71	1774.41	2821.29	3228.15	3906.91	2931.83		1539.64	1446.22	2364.04	2458.16	2706.18	2323.04
1086	TwdlG	77.8524	115.232	69.9985	33.1293	41.9018	32.862	34.5481	66.553	25.4488	32.4218	18.1739	20.373	32.9223	31.5863	16.1356	12.2463	13.4697	14.7417	97.0386	32.6882	47.2396	63.3925	26.0249	12.5743	53.4313	55.2202	21.1276	25.8769	33.6979	29.9482		59.1585	60.2559	35.99	30.0108	26.6536	22.0998
1087	CG16886	108.555	233.578	32.4993	36.4422	22.8555	11.3317	7.5574	20.7296	1.64186	6.17557	0	3.13431	5.48704	3.60987	1.89831	3.06157	4.48991	0	66.9824	20.5469	23.1741	43.9657	2.16874	0	54.4027	57.9813	3.01823	2.15641	4.08459	3.09809		48.5969	67.2891	12.4464	14.1417	6.71975	3.51282
1088	Cln7	381.587	375.801	336.243	362.214	267.917	361.482	371.392	449.505	362.851	361.271	378.925	297.76	407.87	481.015	300.882	350.039	368.172	414.875	514.391	478.182	449.222	421.253	446.76	378.276	398.306	512.628	350.869	410.796	309.408	429.602		414.709	459.426	360.013	364.891	354.237	376.399
1089	HP5	2130.53	2065.87	4562.4	4850.13	5567.86	4630.14	240.757	216.024	463.004	458.536	570.659	535.967	297.215	165.151	394.848	479.645	626.342	453.835	1083.74	841.488	3180.2	3423.19	2553.69	1886.14	945.248	1133.86	2459.1	3801.75	4699.33	2723.22		939.497	884.477	2211.91	2268.56	2803.57	2045.86
1090	CadN2	31.7989	24.915	19.9996	19.8776	21.5858	26.063	11.8759	29.4579	9.03023	15.4389	9.99562	18.8059	31.0932	12.6345	13.2882	10.2052	6.73486	5.2649	27.48	27.0845	17.8263	17.3818	20.603	17.8135	26.2299	31.2915	19.6185	21.5641	30.6345	16.5232		25.6956	25.0767	15.9525	17.2099	17.9107	16.8941
1091	asRNA:CR43767	18.6407	18.6862	32.4993	12.1474	16.5068	11.3317	32.3889	76.3723	13.1349	25.4742	28.1695	27.4252	83.2202	50.5381	48.4069	38.7798	39.2867	38.9603	23.1862	79.3856	28.522	19.4267	11.9281	20.9571	39.8306	42.3355	15.8457	29.1116	10.2115	27.8828		39.4533	53.4636	27.6817	26.0792	21.2205	25.3114
1092	Hsepi	1148.05	1075.5	1601.21	1510.7	1750.99	1530.92	574.362	519.331	728.986	708.647	793.289	745.966	480.116	411.525	706.171	803.151	897.981	769.729	961.799	896.591	1282.6	1256.6	1317.51	1210.27	903.474	787.809	1409.51	1352.07	1489.86	1331.15		813.56	738.15	1145.7	1123.53	1249.92	1117.61
1093	snoRNA:Me28S-G2703a	5.48257	2.07625	2.49995	0	0	0	2.15926	6.54619	4.92558	1.54389	0	2.35073	5.48704	4.51233	2.84746	0	1.12248	0	2.57625	4.66974	1.78263	0	0	0	4.85739	4.60169	3.01823	0	0	3.09809		4.1125	4.48124	3.01477	1.83844	0.224495	1.08977
1094	Sam-S	10654.8	10338.7	12566	11522.4	13568.6	12781	7698.83	8207.83	9269.94	8989.32	9792.98	9564.35	6899.96	6479.71	9185.91	9438.81	10588.3	9196.74	10563.5	10463	11686.9	12040.5	11791.4	11318.9	9829.41	9013.78	12136.3	11207.9	12190.5	11439.2		9129.3	8900.61	10969	10704.2	11586.4	10860
1095	CG10674	451.763	421.478	339.993	333.502	398.702	334.286	348.72	318.581	224.935	214.601	225.356	237.424	283.497	277.057	235.39	261.254	267.149	235.868	360.675	395.994	280.763	334.344	315.551	337.409	369.161	390.223	324.46	359.043	352.296	309.809		362.763	360.667	281.108	277.743	311.811	290.959
1096	spab	37.2815	40.4868	29.9993	26.5034	15.237	29.4625	52.9018	66.553	48.4349	47.0888	49.9781	50.149	66.759	90.2467	54.1018	50.0056	50.5114	64.2318	48.9487	64.4425	32.9786	50.1005	46.6279	42.962	49.5454	54.2999	29.4277	43.1282	37.7825	49.5695		51.0873	63.2058	38.9885	38.0201	40.0274	47.275
1097	Asap	3153.57	2881.83	3131.18	3322.87	3418.17	3077.69	3451.57	3184.72	3665.45	3486.11	3792.88	3749.42	3198.03	2743.5	3764.35	3640.2	3833.26	3427.45	2771.18	2891.51	2837.94	2854.71	3220.58	3257.78	2812.43	2632.16	3263.46	3119.25	3374.9	3170.38		3077.36	2866.74	3332.48	3334.95	3527.96	3336.55
1098	usp	2482.51	2347.2	2329.95	2613.9	2322.37	2308.27	2227.27	2134.06	2502.19	2362.16	2359.87	2414.99	2381.38	1809.45	2680.41	2147.18	2476.18	2294.45	1923.6	2090.18	1959.1	2255.54	2330.31	2425.78	2077.02	2002.65	2449.29	2447.53	2515.09	2221.33		2218.35	2076.71	2384.19	2412.97	2400.77	2332.96
1099	CG9331	2004.43	2224.7	2039.96	1922.6	1998.59	1893.53	2073.97	2252.98	2117.18	1881.23	2044.56	1546	2080.5	2113.58	1995.12	1891.03	1910.46	2055.42	1917.59	2015.46	1747.86	1887.46	1909.57	1960.54	2064.39	2110.33	1859.23	1862.06	1965.71	1753.52		2028.17	2143.41	1951.87	1881.21	1965.78	1841.8
1100	snoRNA:Psi28S-2562	2.19303	2.07625	2.49995	0	3.80925	1.13317	5.39814	2.18206	2.46279	0.771947	0.908693	0.783578	6.40155	3.60987	0.949154	1.02052	1.12248	0	1.7175	2.80185	0.891313	2.04492	0	0	3.88591	4.60169	1.50911	2.15641	0	2.06539		3.91923	3.05434	1.66246	0.824306	1.16808	0.796429
1101	CG3764	1602.01	1357.87	1987.46	2192.06	2415.07	1906	882.056	798.636	1007.28	1021.29	1140.41	1003.76	758.127	552.31	1013.7	1003.17	1143.8	1027.71	1022.77	947.024	1475.12	1550.05	1730.65	1624.17	1141.49	1188.16	1633.62	1725.13	2378.26	1803.09		1081.29	968.798	1423.43	1467.16	1761.64	1472.95
1102	Trf	294.962	295.865	387.491	361.109	392.353	341.085	319.57	351.312	405.539	402.184	332.581	389.438	404.212	355.572	541.018	437.804	493.89	517.014	231.003	255.902	275.416	323.097	346.998	352.079	256.47	211.678	322.196	320.227	319.62	271.599		301.244	294.066	386.332	380.385	377.088	374.243
1103	CG1231	4.38605	8.30499	2.49995	6.62586	1.26975	7.9322	9.71666	9.81929	1.64186	3.08779	2.72608	3.13431	3.65803	6.31727	2.84746	3.06157	6.73486	6.31789	7.72874	6.53764	0.891313	3.06738	5.42185	2.09571	2.91443	6.44236	6.03646	5.39103	2.0423	4.13079		5.68078	7.48431	2.78341	3.89778	3.63897	4.72218
1104	CG14118	33.9919	18.6862	13.7497	16.5647	11.4278	6.79903	59.3796	58.9157	45.9721	37.8254	44.5259	48.5818	34.7513	50.5381	23.7289	22.4515	22.4495	24.2186	40.3612	36.424	13.3697	11.2471	18.4343	18.8614	24.2869	19.3271	8.30013	7.54744	11.2326	9.29427		38.5542	36.7782	21.0241	19.9577	21.614	21.551
1105	CG43338	3.28954	6.22874	2.49995	3.31293	3.80925	3.39952	1.07963	9.81929	0.82093	4.63168	3.63477	2.35073	6.40155	9.02467	0.949154	1.02052	1.12248	1.05298	4.29374	1.8679	0.891313	3.06738	2.16874	3.14356	0	4.60169	1.50911	2.15641	3.06345	3.09809		3.01289	6.30846	1.33409	2.25884	2.75974	2.60898
1106	snoRNA:SC35-b	8.77211	1.03812	1.24997	2.20862	1.26975	1.13317	3.23889	4.36413	0.82093	0	1.81739	2.35073	0	0.902467	2.84746	1.02052	2.24495	2.10596	4.29374	8.40554	0.891313	2.04492	0	0	1.94295	3.68135	0	2.15641	2.0423	1.0327		3.64954	3.67832	1.16194	1.18948	1.47488	1.32451
1107	Sec71	1115.15	975.836	1508.72	1706.16	1912.24	1645.37	692.042	627.343	854.588	802.053	880.523	663.691	505.723	523.431	765.018	792.946	922.676	1003.49	942.906	885.383	1369.06	1404.86	1584.26	1414.6	894.731	1083.24	1232.19	1398.43	1847.26	1635.79		830.111	819.046	1145.91	1174.9	1429.39	1272.59
1108	rswl	632.688	644.675	561.238	560.99	624.717	524.659	494.47	582.611	472.035	443.869	429.812	404.326	604.489	558.627	534.374	485.769	532.054	519.12	513.532	528.615	464.374	462.152	477.122	505.066	586.772	523.672	498.008	505.678	503.426	408.948		566.39	567.64	506.006	500.323	513.426	472.424
1109	CG6428	788.393	845.033	957.479	927.621	1036.12	985.86	1006.21	950.289	1141.91	1042.9	1152.22	1105.63	1016.02	963.835	1295.6	1159.31	1224.62	1243.57	735.948	848.026	793.268	904.876	987.86	1043.66	830.613	671.846	968.097	906.771	1029.32	985.193		875.437	855.806	1031.27	1005.5	1086.03	1072.78
1110	mRpS23	656.811	595.883	539.988	552.155	557.421	453.269	552.77	564.064	476.96	418.395	419.816	401.192	609.976	548.7	541.967	483.728	482.665	515.961	496.357	480.984	425.156	393.647	444.591	445.338	466.309	462.93	440.661	449.612	402.333	444.06		556.445	530.512	484.947	475.667	461.365	451.964
1111	asRNA:CR45621	7.67559	5.19062	0	1.10431	1.26975	2.26634	1.07963	2.18206	0.82093	0.771947	0.908693	3.13431	5.48704	2.7074	2.84746	2.04104	6.73486	1.05298	3.435	5.60369	3.56525	4.08984	4.33748	1.04785	2.91443	3.68135	0.754557	1.07821	4.08459	2.06539		4.11834	3.87303	1.59764	1.80871	3.46707	1.91338
1112	Had1	1230.29	1343.33	866.231	855.841	829.147	996.058	2130.11	2030.41	1754.33	1594.07	1657.46	1469.21	1997.28	1888.86	1614.51	1332.8	1212.27	1492.07	1384.3	1484.04	820.008	883.405	817.614	1010.13	1322.18	1004.09	846.613	825.906	885.336	942.853		1612.83	1550.15	1180.34	1146.21	1080.37	1182.07
1113	Cpr31A	19.7372	23.8768	0	2.20862	7.61851	0	2.15926	8.72826	0.82093	10.0353	0	0.783578	0.914507	0.902467	0.949154	0	0	0	20.61	1.8679	0.891313	3.06738	0	1.04785	7.77182	10.1237	4.52734	0	2.0423	0		10.2386	9.09984	1.43775	3.72235	1.93216	0.366287
1114	CG18622	152.415	153.642	126.247	117.057	109.199	130.315	175.979	182.202	176.5	145.126	168.108	154.365	152.723	174.176	124.339	132.668	134.697	132.676	151.999	170.913	135.48	158.481	158.318	143.556	148.636	141.732	101.111	101.351	87.8188	112.564		156.35	164.533	132.735	124.622	131.628	134.695
1115	IleRS-m	538.388	491.033	739.984	681.36	824.068	712.765	293.659	306.58	343.97	294.884	347.121	271.902	256.977	234.641	369.221	406.168	425.419	419.086	372.697	406.268	588.266	578.712	537.847	496.683	370.133	340.525	547.808	543.416	646.387	506.022		366.371	355.809	517.85	496.308	556.168	481.292
1116	asRNA:CR46058	5.48257	1.03812	1.24997	5.52155	2.5395	9.06537	6.47777	1.09103	0.82093	1.54389	4.54346	1.56716	5.48704	4.51233	0.949154	3.06157	3.36743	0	9.44624	4.66974	2.67394	2.04492	4.33748	2.09571	9.71477	5.52202	2.26367	4.31282	8.16919	3.09809		7.32168	3.36665	1.59153	2.59044	4.59141	3.16527
1117	Usp16-45	4433.2	3726.86	4882.39	5172.59	5139.95	4445.43	5950.91	5437.7	7192.16	7047.1	6903.34	7719.81	6535.07	5031.25	8530.05	6980.37	7251.2	6872.81	3754.45	4398.9	4419.13	4685.93	5350.28	5776.82	3956.83	3781.67	5588.25	5325.26	5204.79	4838.19		4926.09	4475.28	6122.4	6151.42	5969.91	5930.61
1118	CG18649	47.1501	37.3725	6.24986	5.52155	7.61851	0	14.0352	27.2758	1.64186	26.2462	6.36085	18.0223	15.5466	6.31727	16.1356	10.2052	2.24495	3.15894	43.7962	10.2734	1.78263	7.15721	1.08437	0	35.9447	15.6457	9.80924	0	0	0		31.2945	19.3769	7.12384	11.899	3.46174	4.23625
1119	CG10147	294.962	291.713	516.239	487.001	600.592	504.261	51.8222	116.74	131.349	111.932	143.573	131.641	79.5621	54.148	127.187	133.688	133.575	130.57	154.575	141.026	340.481	402.849	318.805	287.112	190.41	194.191	331.251	440.986	569.801	393.458		154.266	159.564	289.301	279.57	353.269	289.408
1120	Pex6	327.857	348.81	461.24	530.069	532.026	530.324	223.483	309.853	311.132	316.498	317.134	269.551	245.088	257.203	287.594	332.69	362.56	336.954	372.697	367.042	526.766	490.78	455.435	464.2	364.304	422.435	468.58	516.461	522.828	504.989		306.686	341.069	411.062	425.901	437.996	421.204
1121	Pp2C1	3251.16	2367.96	3422.42	4073.8	3780.05	3305.46	1581.66	1817.66	1728.06	2014.78	1819.2	1904.09	1758.6	1116.35	2076.75	1719.58	1838.62	2012.25	1970.83	1970.63	3243.49	3517.26	3261.78	3236.82	2282.97	2274.15	3433.23	3803.91	4315.37	3167.28		2169.04	1909.35	2780.79	2968.41	3003	2725.18
1122	CG18661	282.9	276.141	203.746	195.463	250.141	208.504	334.685	348.039	268.444	228.496	248.073	269.551	406.956	342.937	344.543	309.218	299.701	267.457	245.602	254.968	185.393	161.549	162.655	223.193	252.584	244.81	228.631	210.25	185.849	162.133		304.545	293.379	246.151	236.505	229.284	226.168
1123	lncRNA:CR44127	7.67559	9.34311	2.49995	1.10431	5.079	4.53269	17.2741	12.0014	14.7767	6.94752	10.9043	9.40294	12.8031	18.9518	8.54239	9.1847	4.48991	11.5828	5.15249	14.0092	3.56525	3.06738	9.75932	7.33498	10.6863	9.20337	9.80924	6.46923	10.2115	4.13079		10.7183	12.7018	7.83871	5.99374	8.08881	7.39684
1124	CG8298	1043.88	960.264	1242.47	1320.76	1568.14	1238.56	1296.63	1243.78	1819.18	1599.47	1568.4	1768.54	1621.42	1348.29	2335.87	1804.28	1783.62	1997.5	867.336	894.723	967.074	1056.2	1124.49	1329.73	928.732	764.8	1302.37	1114.86	1262.14	1087.43		1151.6	1042.37	1533.39	1505.11	1461.36	1484.35
1125	ND-18	1154.63	1260.28	1087.48	1154	872.319	962.063	1432.67	1372.52	1402.15	1254.41	1371.22	1169.1	1552.83	1565.78	1450.31	1354.23	1269.52	1324.65	1543.17	1448.55	1080.27	1071.54	1280.64	1339.16	1343.55	1444.93	1112.22	1208.67	1056.89	1247.5		1405.37	1418.41	1226.48	1210.24	1170.12	1208.49
1126	CG5726	3665.64	3455.91	3816.17	3838.58	3989.56	3661.28	3543.34	3386.56	4104.65	3808.79	4019.15	3976.66	3540.06	3071.1	4126.92	4085.15	4450.62	3939.2	3168.78	3356.61	3006.4	3235.06	3627.21	3576.33	3535.21	2981.89	3769.01	3457.81	3923.25	3323.22		3490.61	3250.42	3764.63	3709.94	4001.96	3695.34
1127	TwdlX	30.7024	37.3725	24.9995	8.83448	8.88826	2.26634	49.6629	87.2826	20.5232	25.4742	8.17823	21.1566	36.5803	25.2691	8.54239	11.2257	5.61238	1.05298	39.5024	9.33949	9.80444	7.15721	0	0	32.0588	15.6457	0	0	0	0		37.7014	34.9819	12.7739	10.5311	4.53577	4.89519
1128	CG13313	44.957	49.8299	17.4996	34.2336	24.1253	54.3922	52.9018	76.3723	42.6883	56.3521	33.6216	38.3953	66.759	64.9776	50.3052	47.9645	38.1642	55.808	56.6774	34.5561	25.8481	39.8759	23.8561	28.2921	31.0873	41.4152	15.0911	21.5641	16.3384	27.8828		50.4765	53.4302	30.2865	36.366	27.2211	40.9541
1129	CG14621	945.194	999.713	1258.72	1243.45	1414.5	1249.89	540.894	574.974	756.076	673.91	790.562	702.086	477.373	495.454	690.035	719.468	811.551	764.464	784.038	805.064	991.14	1071.54	1050.75	999.653	798.554	795.171	1092.6	1154.76	1250.91	1049.22		709.211	734.075	957.714	938.227	1063.66	953.062
1130	Oct-TyrR	26.3163	24.915	18.7496	34.2336	22.8555	24.9298	31.3092	22.9117	22.986	17.7548	28.1695	36.8282	44.8109	35.1962	18.0339	21.431	21.3271	31.5894	39.5024	28.0185	27.6307	25.5615	32.5311	17.8135	31.0873	29.4508	26.4095	23.7205	34.7191	38.2098		34.6052	28.0984	22.7619	24.8125	27.9204	29.8741
1131	CG7406	44.957	47.7537	27.4994	17.669	13.9673	0	57.2203	96.0108	34.479	36.2815	8.17823	8.61936	43.8964	53.2456	5.69492	12.2463	6.73486	3.15894	37.7849	10.2734	10.6958	14.3144	4.33748	3.14356	10.6863	7.3627	2.26367	1.07821	1.02115	0		38.909	42.9292	16.1266	14.521	6.8478	2.98437
1132	hpRNA:CR32205	342.112	250.188	211.245	162.334	158.719	157.511	463.161	436.413	332.477	358.183	314.408	310.297	634.668	638.044	410.984	339.834	285.109	333.795	252.472	304.467	193.415	152.346	201.693	186.518	295.329	194.191	187.13	162.809	169.511	149.741		397.548	364.661	267.05	262.409	225.888	227.572
1133	Pez	2162.32	1800.11	2239.95	2513.41	2705.84	2197.22	1499.6	1334.33	1605.74	1578.63	1719.25	1517.01	1322.38	970.152	1530.99	1527.72	1697.18	1687.93	1633.34	1687.65	2011.69	2237.14	2272.84	2239.27	1726.32	1653.85	2290.08	2379.6	2542.66	2097.41		1668.79	1489.22	1935.69	1984.96	2187.55	1947.77
1134	ItgaPS4	16.4477	14.5337	7.49984	12.1474	16.5068	18.1307	7.5574	7.63723	1.64186	3.85973	3.63477	1.56716	10.0596	10.8296	1.89831	5.10261	2.24495	4.21192	21.4687	12.1413	11.5871	11.2471	13.0124	7.33498	16.5151	19.3271	6.79101	9.70385	15.3172	12.3924		14.4097	12.8938	5.88362	7.25671	10.1432	8.72744
1135	Amyrel	15.3512	11.4194	11.2498	6.62586	19.0463	14.7312	26.9907	30.5489	14.7767	9.26336	23.626	21.1566	19.2047	39.7085	21.8305	10.2052	8.97981	30.5364	8.58749	12.1413	2.67394	5.1123	4.33748	4.19142	20.401	5.52202	3.77279	4.31282	9.19034	1.0327		18.107	19.868	10.8608	8.8333	13.036	14.3297
1136	CG7745	994.538	971.684	1077.48	1093.27	1376.41	1065.18	1158.44	1069.21	1488.35	1395.68	1409.38	1629.84	1223.61	1093.79	1750.24	1538.95	1572.59	1456.27	786.614	897.525	851.203	925.326	1069.19	1209.22	967.592	675.528	1243.51	1007.04	1190.66	977.964		1026.16	941.548	1282.16	1266.78	1323.65	1267.7
1137	Kif3C	40.571	36.3343	17.4996	24.2948	22.8555	43.0605	31.3092	42.5503	21.3442	20.8426	17.2652	29.776	15.5466	25.2691	17.0848	14.2873	25.817	13.6888	62.6887	66.3104	41.0004	35.7861	30.3623	16.7657	45.6594	73.627	39.237	43.1282	36.7613	42.3406		39.155	48.8182	27.2332	28.4919	26.6123	29.1263
1138	CG14687	206.145	257.455	161.246	202.089	199.351	253.83	272.066	243.3	220.83	257.058	261.703	248.394	334.71	345.645	193.627	279.623	248.067	240.08	322.89	283.92	301.264	284.244	289.527	266.155	257.442	278.862	198.449	217.798	187.891	228.226		278.65	281.836	215.083	230.497	237.308	247.337
1139	fat-spondin	505.493	570.968	807.482	756.453	548.532	732.029	848.588	976.474	995.788	1040.58	1070.44	896.413	791.963	859.149	990.917	1042.97	924.921	1017.18	899.969	726.612	996.487	967.246	1091.96	1008.04	822.841	817.26	986.206	1011.36	977.239	1041.99		773.771	790.092	955.376	954.129	922.618	939.13
1140	CG13618	114.037	127.689	78.7483	64.05	62.2178	116.717	52.9018	67.644	32.0163	33.1937	52.7042	44.6639	53.9559	68.5875	19.9322	33.6772	37.0417	42.1192	100.474	67.2443	80.2181	82.8192	79.1589	73.3498	82.5756	95.7151	55.0827	65.7705	61.2689	88.812		80.7889	85.376	53.1995	50.4953	58.4783	73.1323
1141	Ent1	1547.18	1489.71	1881.21	1805.55	1960.5	1919.59	1729.56	1823.11	2176.28	2027.13	2035.47	2225.36	1915.89	2075.67	2535.19	2278.83	2340.36	2552.43	1630.76	1637.21	1751.43	1582.77	1867.28	1906.05	1723.4	1518.56	1962.6	1791.98	1852.36	1877.44		1709.36	1708.85	2061.34	2016.38	2011.2	2096.17
1142	CG3078	46.0536	69.5543	39.9991	66.2586	39.3623	60.0581	58.2999	91.6467	64.0325	67.9313	65.4259	46.2311	59.443	92.9541	52.2035	65.3134	46.0215	60.0199	86.7336	91.527	58.8266	63.3925	53.1341	50.297	65.089	94.7947	67.9101	63.6141	58.2055	62.9945		63.1238	88.0954	56.5944	62.626	52.4298	55.9201
1143	CG12054	3683.19	3428.92	3398.68	3683.98	4031.46	3384.78	2991.65	2651.21	3315.74	3320.14	3219.5	3434.42	3102.92	2595.49	3674.18	3443.24	3780.5	3294.78	3161.05	3238.93	2985.9	3422.17	3330.1	3305.98	3096.1	2937.72	3440.03	3414.68	3625.08	3092.93		3206.98	2970.46	3362.9	3420.84	3597.33	3302.58
1144	yellow-d	826.771	889.672	584.987	602.953	581.546	716.165	1475.85	1466.35	1279.83	1174.13	1265.81	1044.51	1580.27	1693.93	1189.29	1244.02	1080.94	1196.19	1162.75	1110.47	804.855	807.743	803.517	818.375	992.85	1377.75	814.167	801.107	695.402	1004.81		1207.7	1307.63	934.626	917.079	885.444	956.01
1145	ppl	1382.7	1420.15	1264.97	1184.93	1297.69	1281.62	1515.8	1573.27	1341.4	1295.33	1327.6	1321.9	1569.29	1491.78	1530.04	1407.3	1468.2	1454.17	1355.96	1472.84	1194.36	1294.43	1176.54	1306.67	1362.98	1192.76	1180.13	1118.1	1133.47	1097.76		1437.35	1430.16	1302.18	1276.95	1280.7	1292.42
1146	dnt	858.57	777.555	1044.98	926.516	1018.34	861.211	534.416	557.517	618.981	561.977	597.011	560.258	545.046	505.381	704.272	671.504	746.447	738.14	582.232	576.246	703.246	717.766	721.105	751.312	632.432	570.609	796.058	808.654	870.019	735.28		630.539	597.462	773.507	738.414	790.584	729.24
1147	lncRNA:CR45380	3.28954	3.11437	2.49995	5.52155	16.5068	11.3317	1.07963	0	1.64186	1.54389	0.908693	2.35073	1.82901	0	1.89831	0	0	4.21192	3.435	0.933949	16.0436	14.3144	15.1812	16.7657	1.94295	1.84067	6.03646	7.54744	19.4018	28.9155		2.31523	1.1778	5.62404	6.20877	10.3997	12.7151
1148	Psc	935.326	759.907	1409.97	1776.84	1824.63	1494.65	124.157	173.474	166.649	254.742	197.186	264.066	175.585	70.3924	281.899	196.961	195.311	197.96	385.578	305.401	1288.84	1309.77	1005.21	696.823	371.104	542.999	965.079	1481.45	1803.35	1140.1		398.35	370.435	822.487	913.479	1005.14	758.72
1149	lncRNA:CR44640	10.9651	10.3812	8.74981	7.73017	3.80925	6.79903	29.15	16.3655	8.2093	7.71947	9.08693	15.6716	11.8886	12.6345	10.4407	10.2052	13.4697	7.37087	13.74	9.33949	8.02181	6.13475	6.50621	10.4785	10.6863	11.044	6.03646	14.0167	5.10574	8.26158		15.286	11.953	8.29161	7.98972	7.59557	9.71632
1150	Oat	1010.99	1044.35	821.232	795.103	733.916	891.806	2032.94	2077.33	1569.62	1481.37	1596.57	1393.99	1546.43	1517.95	1270.92	1203.2	1057.37	1037.19	1413.5	1537.28	992.031	959.067	1003.04	1114.92	1256.12	1102.56	974.133	829.14	757.692	853.008		1452	1455.89	1125.59	1102.71	1029.72	1058.18
1151	CG3604	133.775	121.46	88.7481	114.848	107.929	115.584	177.059	194.204	151.051	108.845	156.295	152.798	220.396	293.302	154.712	161.243	133.575	154.788	118.507	147.564	115.871	104.291	138.799	93.2591	123.378	121.485	118.465	129.385	107.221	138.381		154.623	175.603	125.769	122.548	128.764	130.962
1152	CG8565	0	0	0	3.31293	3.80925	3.39952	0	1.09103	0.82093	1.54389	0	0.783578	0	0	0	2.04104	1.12248	2.10596	0	0.933949	1.78263	2.04492	4.33748	3.14356	0	0.920337	1.50911	1.07821	4.08459	6.19618		0	0.589064	0.822534	1.62971	2.67076	3.12576
1153	CR31427	5.48257	10.3812	2.49995	3.31293	2.5395	6.79903	5.39814	7.63723	2.46279	2.31584	4.54346	1.56716	3.65803	8.1222	2.84746	2.04104	3.36743	2.10596	6.01124	6.53764	5.34788	3.06738	3.25311	1.04785	4.85739	5.52202	6.79101	3.23462	5.10574	6.19618		5.08147	7.64007	3.98982	4.12302	3.76185	3.54324
1154	CG6013	649.136	576.159	472.49	562.094	422.827	513.327	617.547	618.615	549.202	513.345	518.863	619.027	747.152	645.264	665.357	586.8	613.995	637.053	535.001	600.529	447.439	395.692	482.544	545.932	615.917	484.097	532.717	467.941	496.278	487.433		632.951	584.933	533.441	544.19	506.902	560.554
1155	CG2061	585.538	590.692	628.736	714.489	805.022	630.044	702.838	673.167	962.951	930.196	935.045	988.092	920.909	711.144	1191.19	978.681	1062.99	941.365	480.899	490.323	538.353	605.296	685.321	796.37	583.858	448.204	735.693	665.253	711.741	713.594		654.808	582.706	811.384	821.984	840.023	813.893
1156	eIF2Bbeta	854.184	878.253	662.485	686.881	643.764	641.375	1333.34	1383.43	1075.42	1029.78	904.149	882.309	1662.57	1451.17	1219.66	997.05	982.167	1008.76	838.139	881.648	576.679	676.868	684.237	716.733	926.79	825.543	659.483	690.052	610.647	606.193		1123.01	1084.01	838.746	834.497	764.993	771.073
1157	Qtzl	119.52	110.041	167.496	173.377	187.923	150.712	179.218	172.383	255.309	217.689	224.447	266.417	196.619	160.639	348.34	237.782	234.598	242.186	78.1461	98.0646	129.24	101.223	114.943	146.7	111.72	67.1846	162.984	109.977	141.94	145.61		137.045	121.663	212.674	206.326	180.77	190.325
1158	CG18635	116.23	123.537	97.4979	97.1793	73.6456	81.5884	98.2462	111.285	61.5697	68.7033	68.1519	61.9027	82.3057	139.882	51.2543	58.1698	75.2059	80.0266	136.541	111.14	115.871	122.695	92.1714	96.4026	98.1192	120.564	91.3014	108.899	66.3747	134.251		106.289	121.282	83.4988	84.8618	75.1099	90.8342
1159	TyrR	41.6675	57.0968	47.499	60.7371	27.9345	66.8571	49.6629	53.4606	42.6883	45.5449	47.252	35.261	50.2979	55.0505	29.4238	45.9235	34.7968	40.0133	145.987	94.3288	63.2832	51.123	79.1589	48.2013	81.6041	78.2287	38.4824	66.8488	37.7825	49.5695		73.8439	67.6331	44.2753	47.4943	45.3849	47.9804
1160	Tab2	2844.36	2969.03	2846.19	3227.9	3390.23	3016.5	1913.1	2101.33	2373.31	2205.45	2302.63	1991.07	2075.02	1908.72	2584.55	2434.97	2669.25	2528.21	2202.69	2317.13	2641.85	2853.68	2732.61	2597.63	2404.41	2257.59	2908.06	3070.73	3043.02	2681.91		2287.91	2310.76	2670.79	2713.56	2827.55	2563.07
1161	Arr2	6872.95	9389.83	9047.3	10055.9	8217.83	11799.7	9283.72	8758.81	10484.9	10570.3	10556.3	9319.09	9485.27	11968.5	10563.1	11572.7	10508.6	12528.4	9762.26	9275.05	13367	11733.7	10909.8	11037.1	9656.49	11049.6	10742.6	11849.5	10725.1	13019.2		9012.14	10088.4	10841	11059.8	10183.5	11540.7
1162	CG4629	167.767	176.481	127.497	151.291	106.659	158.644	243.996	232.39	183.888	210.741	199.004	177.872	209.422	225.617	177.492	204.104	189.699	190.59	257.625	226.95	195.197	196.312	217.958	188.614	200.124	220.881	172.794	187.608	169.511	185.885		215.787	216.464	171.374	181.503	176.566	180.321
1163	CG3663	567.994	608.34	617.486	542.216	563.769	509.927	577.601	560.791	489.274	547.31	528.859	651.937	594.43	494.552	424.272	440.866	474.808	393.815	603.7	633.217	496.461	501.005	555.197	567.937	644.09	559.565	534.226	519.695	458.496	475.041		597.563	571.293	512.344	508.897	516.226	519.731
1164	CG5934	415.579	414.211	456.24	483.688	565.039	384.145	378.95	362.223	430.988	398.325	421.633	482.684	348.427	355.572	470.78	434.742	499.502	400.133	341.782	374.513	345.829	370.13	392.542	464.2	388.591	304.632	426.325	419.422	398.248	349.052		374.666	362.23	426.033	424.989	455.393	416.043
1165	CG13482	426.544	481.689	212.495	325.772	180.305	220.969	249.394	338.22	149.409	126.599	123.582	130.074	334.71	347.45	104.407	164.304	150.412	123.199	499.792	481.918	478.635	437.613	262.417	268.251	399.277	276.101	176.566	355.808	197.082	293.286		381.943	385.076	224.303	242.396	182.76	207.156
1166	ppk6	1.09651	1.03812	3.74992	0	0	2.26634	1.07963	0	2.46279	4.63168	1.81739	3.91789	0	3.60987	1.89831	5.10261	1.12248	0	0	0.933949	2.67394	2.04492	4.33748	3.14356	0	2.76101	3.01823	3.23462	0	3.09809		0.435228	1.66859	2.76064	2.44443	1.45547	2.48518
1167	Ccp84Aa	4.38605	10.3812	1.24997	2.20862	0	0	0	2.18206	0	0	0	0	0	0	0	0	0	0	6.01124	0	0	0	1.08437	1.04785	3.88591	0.920337	0	0	0	0		2.85664	2.69673	0.249995	0.441724	0.216874	0.209571
1168	Cortactin	2031.84	2134.38	2227.45	2313.53	1836.06	2216.48	1970.32	2044.59	1998.14	2041.8	2102.71	1948.76	1917.72	1826.59	2028.34	2171.67	2185.46	2131.23	1952.79	2100.45	2129.35	2249.41	2075.48	2118.76	2129.48	2135.18	2189.72	2271.78	2106.63	2105.67		2000.43	2048.24	2114.6	2140.55	2061.27	2104.18
1169	ATbp	251.102	294.827	331.243	364.422	372.037	299.157	170.581	137.47	204.411	206.11	205.365	194.327	133.518	121.833	189.831	188.797	237.965	186.378	212.111	241.893	251.35	303.67	293.864	293.399	234.126	193.271	337.287	295.428	277.752	283.992		200.288	197.859	262.824	269.8	277.397	251.451
1170	Hand	23.0268	19.7244	27.4994	33.1293	25.395	35.1283	31.3092	41.4592	47.6139	50.9485	50.8868	76.7906	41.1528	40.611	58.8476	72.4571	68.4711	54.755	33.4912	34.5561	53.4788	38.8534	30.3623	32.4835	24.2869	32.2118	39.237	36.659	32.6768	35.1117		30.6534	33.7125	45.3353	47.1282	41.5584	46.8538
1171	CG31125	7.67559	29.0675	11.2498	8.83448	2.5395	10.1985	11.8759	17.4565	15.5977	16.2109	19.0825	14.888	17.3756	22.5617	10.4407	13.2668	10.1023	9.47683	15.4575	17.745	14.261	11.2471	9.75932	17.8135	15.5436	29.4508	11.3184	10.7821	10.2115	12.3924		13.5857	23.2563	12.5735	12.2131	10.339	12.9539
1172	Snx16	1191.91	1147.13	1216.22	1207.01	1354.82	1129.77	915.525	870.644	1041.76	1017.43	1045	972.42	944.686	899.76	1190.24	1070.53	1201.05	1137.22	890.523	934.883	934.987	897.719	991.113	1077.19	918.046	769.402	1134.85	1118.1	1104.88	957.31		972.138	924.363	1103.61	1096.9	1139.37	1054.78
1173	Hsl	2220.44	2237.16	2457.45	2675.74	2977.57	2664.09	1438.07	1463.07	1697.68	1623.4	1657.46	1458.24	1489.73	1281.5	1825.22	1806.32	2082.19	1909.05	1639.35	1698.85	2197.09	2229.98	2258.74	2215.16	1880.78	1698.94	2321.77	2492.81	2753.02	2397.92		1733.67	1675.91	2099.84	2128.65	2345.79	2128.89
1174	GstD2	55.9222	86.1643	46.249	40.8595	60.948	64.5908	92.848	104.739	55.8232	77.9666	65.4259	119.104	111.57	140.785	86.373	86.7444	89.7981	75.8146	77.2874	63.5085	61.5006	67.4823	40.1217	61.8234	68.0034	74.5473	64.1374	52.8321	68.417	100.172		81.1262	93.9488	62.8166	66.1674	64.9421	84.3009
1175	zetaTry	111.844	238.768	127.497	104.909	115.547	155.245	183.537	184.384	185.53	199.162	169.017	131.641	241.43	297.814	208.814	240.843	169.494	271.669	243.026	164.375	126.566	145.189	217.958	159.274	237.041	259.535	123.747	100.273	166.447	101.204		203.376	228.975	154.431	152.64	167.693	163.807
1176	CG9815	49.3431	48.7918	44.999	38.6509	38.0925	35.1283	93.9277	111.285	82.9139	79.5105	64.5172	79.925	83.2202	102.881	56.9492	70.416	49.389	71.6027	59.2537	99.9325	39.2178	43.9657	46.6279	52.3927	47.6024	69.0253	28.6732	33.4244	24.5076	40.2752		66.6694	86.3832	50.5506	48.6003	44.6268	55.8648
1177	hep	2668.91	2339.93	2783.69	2940.78	2988.99	2536.04	2186.25	2033.68	2153.3	2440.9	2279.91	2541.93	2040.27	1466.51	2269.43	2158.4	2091.17	1969.07	2341.81	2466.56	2587.48	2778.02	2767.31	2748.52	2282.97	2258.51	2956.35	3063.18	3061.4	2764.53		2304.04	2113.04	2550.05	2638.99	2637.76	2512.02
1178	drongo	2850.93	2826.81	2839.94	2939.67	2755.36	2889.59	2246.71	2116.6	2597.42	2486.44	2667.92	2663.38	2107.94	1960.16	2533.29	2553.35	2699.56	2403.96	2700.77	2672.03	3017.09	2860.84	2790.08	2886.84	2535.56	2674.5	3127.64	3044.85	3131.86	3230.28		2488.38	2450.02	2823.08	2820.83	2808.96	2814.81
1179	ck	1968.24	1404.58	2621.19	3003.72	3508.32	2849.93	299.057	553.153	426.063	835.246	473.429	861.936	454.51	251.788	921.629	601.088	517.462	599.146	831.269	704.197	2002.78	1980.5	1839.09	1520.44	780.096	914.815	1835.08	1961.26	3319.75	2044.74		866.635	765.707	1561.35	1719.69	1931.61	1575.24
1180	CG10151	16.4477	33.22	17.4996	22.0862	22.8555	18.1307	29.15	18.5475	17.2395	27.0181	11.813	17.2387	30.1787	36.0987	29.4238	25.5131	20.2046	14.7417	34.35	35.4901	16.9349	21.4716	19.5186	15.7178	23.3155	36.8135	27.9186	7.54744	16.3384	19.6212		26.6884	32.0339	21.8033	24.6763	18.146	17.0901
1181	CG18659	2939.75	2662.79	2766.19	3026.91	3220.09	2755.87	2812.43	2453.73	3029.23	2917.19	2925.08	3092	2941.97	2733.57	3259.4	2879.91	3149.67	2908.33	2365.85	2503.92	2532.22	2553.08	2918.04	2843.88	2501.55	2356.98	2886.18	2758.05	2952.14	2694.31		2712.31	2542.2	2894.64	2924.38	3033	2858.88
1182	lncRNA:CR43611	4.38605	6.22874	9.99978	4.41724	8.88826	6.79903	11.8759	9.81929	6.56744	6.17557	15.4478	7.83578	21.9482	8.1222	4.74577	6.12313	4.48991	6.31789	9.44624	13.0753	8.02181	11.2471	5.42185	7.33498	13.6007	9.20337	2.26367	6.46923	8.16919	13.4251		12.2514	9.28978	6.31969	5.12481	8.48339	8.34255
1183	CG4587	86.6246	69.5543	44.999	72.8845	58.4085	86.1211	65.8573	58.9157	40.2256	57.896	80.8736	65.037	57.614	41.5135	52.2035	68.375	60.6137	47.3841	118.507	98.0646	75.7616	63.3925	70.484	47.1535	87.433	121.485	55.0827	63.6141	94.9668	82.6158		83.2072	77.9065	53.6545	62.7656	73.0693	65.6623
1184	CG13102	286.19	279.255	241.245	262.826	186.653	257.23	470.718	493.147	369.418	366.675	355.299	337.722	550.533	663.313	434.713	429.64	374.907	436.987	452.561	443.626	372.569	347.636	289.527	280.825	355.561	427.957	234.667	254.457	202.187	251.978		423.113	461.46	330.522	334.29	281.715	312.948
1185	CG6388	611.854	581.349	604.987	575.346	543.453	539.39	642.379	670.985	565.621	525.696	557.029	434.102	675.821	683.167	545.764	602.108	590.423	618.1	701.598	650.028	646.202	568.487	630.018	581.559	621.746	623.989	628.546	615.655	530.997	544.231		650.68	641.904	598.224	584.311	570.384	543.477
1186	Fst	457.246	417.326	264.994	246.261	311.089	299.157	834.553	742.993	616.518	608.294	512.503	553.206	766.357	712.046	582.781	426.578	431.031	376.967	375.273	529.549	273.633	282.199	477.122	356.271	409.963	314.755	215.803	233.971	230.78	272.632		568.679	543.334	390.746	385.354	392.505	371.647
1187	Root	167.767	228.387	134.997	195.463	102.85	157.511	117.679	153.836	93.586	92.6336	98.1388	58.7684	160.953	203.958	59.7967	124.504	103.268	95.8213	305.715	232.553	229.067	172.796	163.74	134.125	272.985	379.179	171.284	199.468	174.616	223.063		205.02	239.583	137.746	149.649	128.523	133.858
1188	CG5550	456.15	311.437	318.743	225.279	294.582	209.637	358.437	233.481	148.588	210.741	157.204	202.947	210.337	322.181	66.4408	98.9907	83.0633	102.139	382.143	534.219	400.199	299.581	216.874	141.46	182.638	277.022	94.3196	176.826	125.601	138.381		317.941	335.668	205.658	199.396	175.465	158.913
1189	CG8249	154.608	156.757	172.496	130.309	152.37	189.24	167.342	185.475	163.365	118.88	165.382	130.074	128.946	192.225	122.441	125.524	162.759	140.046	213.828	164.375	155.98	175.863	145.305	168.705	187.495	171.183	142.611	154.183	128.665	136.316		170.444	174.003	151.379	134.044	150.896	152.876
1190	CG1598	1100.9	1231.21	1069.98	1031.43	1064.05	928.068	1115.26	1122.67	929.292	942.547	921.414	871.339	1271.17	1202.99	1194.04	1016.44	1015.84	1042.45	1039.94	961.967	930.53	963.157	994.366	993.366	1083.2	947.947	1028.46	935.883	973.155	897.414		1122.09	1093.36	1030.46	1025.4	993.766	946.528
1191	CG40472	163.38	150.528	104.998	138.039	110.468	155.245	377.87	489.873	199.486	222.321	208.999	333.804	322.821	250.886	230.644	158.181	129.085	165.318	145.987	215.742	119.436	152.346	108.437	112.12	151.55	159.218	150.911	142.323	122.538	174.526		232.322	253.25	161.095	172.27	135.905	188.203
1192	trio	2604.22	1842.67	3128.68	3639.81	3945.12	3547.96	913.366	1349.61	1043.4	1699.83	1145.86	1706.63	1321.46	822.147	1987.53	1204.22	1227.99	1321.49	1602.43	1456.03	2763.96	2743.26	2825.87	2388.06	1534.93	1856.32	2620.58	3133.27	4442	3268.49		1595.28	1465.35	2308.83	2542.34	2717.37	2446.53
1193	GstT4	1435.34	1554.07	1293.72	1381.49	1137.7	1555.84	2069.65	2266.07	1858.58	1902.85	1979.13	1799.1	2313.7	2338.29	2015.05	1941.03	1901.48	1870.09	1987.14	1788.51	1411.84	1478.48	1417.27	1501.58	2147.94	1930.87	1616.26	1509.49	1561.34	1473.66		1990.75	1975.56	1639.09	1665.5	1599.38	1640.05
1194	CG12379	64.6943	55.0206	53.7488	51.9026	41.9018	52.1259	110.122	121.105	70.6	96.4934	78.1476	93.2458	139.92	112.808	107.254	84.7033	71.8385	86.3444	74.7111	80.3196	48.1309	47.0331	59.6403	53.4406	94.2333	82.8304	52.0644	59.3013	49.0151	46.4714		96.7361	90.4167	66.3597	71.1691	60.1087	66.3256
1195	CG2975	10.9651	9.34311	6.24986	6.62586	8.88826	9.06537	12.9555	8.72826	7.38837	7.71947	8.17823	12.5372	7.31606	14.4395	6.64408	11.2257	8.97981	10.5298	10.305	10.2734	5.34788	6.13475	6.50621	10.4785	14.5722	9.20337	8.30013	5.39103	8.16919	6.19618		11.2228	10.3975	6.78606	6.92748	8.14434	9.76143
1196	CG40485	46.0536	62.2874	79.9982	79.5103	53.3295	97.4528	74.4944	87.2826	133.812	121.968	139.03	134.775	92.3652	101.979	166.102	166.345	145.922	183.219	89.3099	110.206	114.979	126.785	120.365	103.738	109.777	107.679	107.902	102.43	87.8188	147.676		82.4	93.8868	120.559	118.092	109.293	133.372
1197	Fim	3776.39	3672.88	4083.66	4177.61	4402.23	4013.69	3964.4	4058.64	4653.85	4140.72	4468.04	4156.1	4104.31	4140.52	4975.47	4609.7	4908.59	4867.93	3922.76	3980.49	3828.19	4082.68	4107.59	4049.96	3644.01	3639.01	3946.33	4037.88	4093.78	3915.99		3882.37	3898.31	4297.5	4213.66	4396.05	4200.73
1198	E(spl)malpha-BFM	25.2198	34.2581	6.24986	19.8776	15.237	10.1985	10.7963	7.63723	2.46279	3.85973	1.81739	7.0522	11.8886	12.6345	3.79662	6.12313	6.73486	5.2649	18.0337	18.679	18.7176	20.4492	9.75932	6.28713	30.1158	38.6542	6.79101	24.7987	7.14804	15.4905		19.2108	22.3726	7.60357	10.6085	8.13932	8.85865
1199	tyf	10078.1	6974.12	9041.05	10018.3	10700.2	8497.66	7920.15	7010.97	7910.48	8669.73	8283.64	8472.83	7303.26	5148.57	7994.73	7287.55	7067.11	6803.31	7550.12	8329.89	8791.91	9107.04	9991.38	9754.48	7574.61	7714.27	9982.04	10193.4	10832.3	8956.58		8085.24	7035.56	8744.04	9091.34	9374.93	8496.97
1200	mahe	6353.2	4960.16	5767.37	5905.85	6527.79	5466.42	4593.82	4011.73	5243.28	5439.14	5329.48	6099.37	4399.69	3117.12	5154.86	5059.75	5277.89	4097.15	4809.85	4939.66	4639.28	5044.81	5098.7	5070.57	4455.2	4164.53	5502.23	5495.61	6483.27	4873.3		4922.35	4238.64	5261.4	5328.27	5743.43	5121.36
1201	CG3566	804.841	773.402	696.235	633.874	633.606	579.051	980.303	984.111	933.397	812.86	826.001	866.637	1047.11	1061.3	939.663	821.52	758.794	807.636	757.416	882.582	636.397	587.914	620.259	684.249	782.039	741.792	631.564	654.471	607.583	597.932		874.342	888.638	767.451	730.872	689.249	707.101
1202	asRNA:CR44130	16.4477	15.5719	2.49995	6.62586	5.079	4.53269	7.5574	5.45516	2.46279	5.40363	1.81739	6.26862	9.14507	6.31727	12.339	4.08209	4.48991	5.2649	12.0225	11.2074	9.80444	7.15721	0	4.19142	10.6863	8.28304	6.03646	4.31282	6.12689	6.19618		11.1718	9.36694	6.62853	8.04188	3.50264	5.29076
1203	CG11089	1910.13	1701.48	2443.7	2166.66	2354.12	2154.16	2819.99	2530.1	3679.41	3055.37	3836.5	3402.3	2182.01	2043.19	3168.28	2864.61	2997.01	2752.49	1908.14	2209.72	2015.26	2132.85	2505.98	2437.31	1692.31	1534.2	2243.3	2117.6	2031.06	2091.21		2102.52	2003.74	2709.99	2529.77	2744.93	2567.49
1204	Sec16	5026.42	3635.51	5137.39	5956.65	6276.38	5030.15	3712.84	3792.43	3846.06	4363.82	4120.01	4141.99	3566.58	2698.38	4573.02	3720.82	3930.91	3688.59	3832.6	4066.41	4413.78	4410.89	5454.38	5295.86	4002.49	4066.97	4810.3	4986.7	6541.48	5363.83		4028.18	3651.94	4556.11	4823.51	5264.63	4704.08
1205	CG13022	0	0	2.49995	1.10431	2.5395	0	1.07963	0	4.10465	3.08779	0.908693	2.35073	1.82901	0	1.89831	2.04104	3.36743	1.05298	0.858749	1.8679	1.78263	2.04492	4.33748	3.14356	0	1.84067	2.26367	2.15641	0	3.09809		0.753478	0.741714	2.50984	2.02734	2.23062	1.92907
1206	Ube3a	2112.98	2092.86	2051.2	2236.23	2266.51	2002.31	1861.28	1831.84	1951.35	1960.74	1873.72	1980.1	1856.45	1636.17	2181.16	2001.24	2160.77	1965.92	1761.29	1821.2	1754.1	1859.85	1814.15	2071.61	1876.89	1693.42	2223.68	2122.99	2194.45	2001.37		1893.78	1815.1	2032.3	2071.18	2061.92	2004.26
1207	Rgk1	100.879	101.736	76.2483	62.9457	63.4875	89.5206	57.2203	78.5543	61.5697	56.3521	64.5172	61.1191	83.2202	73.0998	56.9492	55.1082	65.1036	49.4901	113.355	81.2535	107.849	84.8641	99.762	81.7327	100.062	112.281	60.3646	78.709	86.7976	93.9754		90.9473	89.385	72.5961	68.8921	75.9336	75.1676
1208	lncRNA:CR45461	2.19303	6.22874	0	3.31293	0	1.13317	1.07963	0	1.64186	1.54389	2.72608	0.783578	0.914507	2.7074	0	1.02052	1.12248	2.10596	2.57625	4.66974	0.891313	2.04492	1.08437	3.14356	4.85739	4.60169	0.754557	0	2.0423	4.13079		2.32416	3.64151	0.657546	1.30054	1.39504	2.25941
1209	BTBD9	2173.29	2266.22	2344.95	2333.41	2482.36	2189.29	2225.11	1948.58	2228.82	2213.17	2216.3	2168.94	2161.9	1758.01	2256.14	2132.89	2308.93	2176.51	1809.38	2003.32	1901.17	2039.81	2105.84	2419.5	2041.07	1798.34	2348.94	2230.81	2281.25	2071.59		2082.15	1954.89	2216	2210.56	2278.94	2205.17
1210	CG4363	354.174	340.505	402.491	384.3	476.157	547.322	502.027	698.261	371.881	473.203	586.107	535.184	561.507	571.262	507.797	418.414	591.545	433.828	439.679	730.348	394.851	417.163	270.008	486.205	827.699	598.219	509.326	505.678	467.686	455.419		537.017	587.719	437.269	453.896	478.3	491.592
1211	CG17560	993.441	1168.93	2017.46	1968.99	1940.18	2041.98	1624.84	1756.56	2548.17	2471	2768.79	1880.59	1648.86	1870.81	1825.22	2003.29	2110.26	2434.49	1747.55	2355.42	2493.89	2288.26	2475.61	2023.41	1712.71	2560.38	1740.01	2322.46	1667.54	2595.17		1545.48	1942.42	2124.95	2099.82	2192.47	2195.13
1212	Lon	1828.98	1864.47	2282.45	2343.35	2548.39	2321.87	1113.1	1139.04	1358.64	1292.24	1317.6	1305.44	1098.32	1074.84	1474.04	1456.29	1712.9	1558.41	1463.31	1569.97	2074.98	1961.08	2001.75	1927	1591.28	1547.09	2079.56	2079.86	2357.83	2096.38		1419	1439.08	1853.93	1852.83	1987.69	1841.82
1213	CG12502	38.378	47.7537	21.2495	24.2948	27.9345	35.1283	53.9814	56.7337	42.6883	49.4046	49.0694	37.6117	51.2124	53.2456	42.7119	50.0056	33.6743	40.0133	66.1237	62.5746	53.4788	53.1679	48.7966	58.6799	51.4883	61.6626	39.237	45.2846	44.9305	50.6022		52.2368	56.394	39.8731	41.8254	40.8811	44.4071
1214	Pof	1217.13	1184.5	1338.72	1464.32	1573.22	1283.88	1269.64	1143.4	1538.42	1350.13	1361.22	1537.38	1419.32	1240.89	1881.22	1582.83	1707.29	1554.2	838.139	1014.27	1057.1	992.808	1202.57	1331.82	1059.88	865.117	1288.03	1118.1	1266.22	1111.18		1160.82	1089.64	1420.7	1408.16	1422.1	1363.69
1215	CG18814	12.0616	12.4575	2.49995	9.93879	7.61851	9.06537	15.1148	18.5475	12.3139	13.1231	14.5391	10.1865	12.8031	11.7321	11.3898	1.02052	5.61238	6.31789	14.5987	12.1413	10.6958	6.13475	5.42185	8.38284	11.6577	8.28304	6.79101	7.54744	8.16919	12.3924		13.2472	12.6323	8.7381	10.3877	8.2722	9.269
1216	mAChR-B	20.8338	26.9912	13.7497	8.83448	20.316	27.1961	19.4333	19.6386	4.10465	8.49141	13.6304	10.1865	12.8031	14.4395	9.49154	10.2052	5.61238	9.47683	30.0562	20.5469	16.9349	27.6064	24.9405	22.005	26.2299	34.0525	18.8639	22.6423	16.3384	22.7193		21.8713	23.1337	12.629	12.5233	16.1675	18.3168
1217	CG42656	137.064	119.384	116.247	89.4491	59.6783	79.322	245.076	247.664	187.993	191.443	170.834	175.521	205.764	276.155	148.068	163.284	115.615	140.046	140.835	194.261	94.4791	95.0887	86.7495	92.2112	144.75	123.325	98.0924	89.4911	74.5438	100.172		174.698	192.158	128.976	124.306	101.484	117.455
1218	asRNA:CR44382	33.9919	23.8768	41.2491	36.4422	45.711	36.2615	30.2296	33.822	51.7186	45.5449	52.7042	40.7461	38.4093	36.0987	31.3221	34.6978	42.6541	30.5364	43.7962	30.8203	40.1091	36.8085	50.9653	35.6271	31.0873	23.0084	54.3281	33.4244	36.7613	47.5041		35.5029	29.5253	43.7454	41.5493	45.7592	38.135
1219	Rip11	4081.22	4070.48	3929.91	4102.51	3566.73	3753.07	3629.71	3598.22	3744.26	3774.82	3621.14	3688.3	3674.49	3279.56	3966.52	3607.55	3855.71	3683.33	3276.13	3576.09	3671.32	3816.84	3816.98	3822.57	3451.66	3232.22	3870.88	4021.71	3983.5	3567.97		3622.64	3551.32	3836.58	3877.21	3768.81	3703.05
1220	CG3224	1088.84	1046.43	843.731	748.722	846.924	807.952	1469.37	1444.53	1201.84	1077.64	1096.79	1290.55	1775.97	1615.42	1512	1306.27	1190.95	1215.14	1151.58	1166.5	815.551	805.698	880.508	942.021	1156.06	939.664	948.478	835.609	779.136	835.452		1328.37	1242.51	1064.32	1020.48	958.861	1018.22
1221	dpr3	26.3163	36.3343	33.7493	26.5034	26.6648	30.5956	31.3092	57.8247	27.9116	30.1059	24.5347	28.2088	37.4948	42.4159	31.3221	32.6567	31.4293	25.2715	46.3724	40.1598	39.2178	37.831	44.4591	32.4835	45.6594	40.4948	33.9551	24.7987	41.8671	36.1444		37.4304	43.4459	33.2312	32.2209	33.791	30.5408
1222	Rpp30	286.19	258.493	271.244	255.096	220.937	227.768	361.676	333.856	299.639	277.129	287.147	278.17	307.274	287.887	253.424	271.459	277.252	243.239	303.138	304.467	251.35	231.076	236.392	258.82	268.128	240.208	249.758	226.423	222.61	197.245		305.281	284.982	265.083	257.351	248.868	241.048
1223	CG3703	39.4745	48.7918	41.2491	51.9026	52.0598	46.46	100.405	89.4646	60.7488	66.3874	54.5216	58.7684	74.9896	103.784	78.7798	66.3339	59.4913	72.6557	108.202	86.8572	64.1745	67.4823	45.5435	61.8234	66.0605	70.866	55.8372	52.8321	60.2478	80.5504		77.8265	79.9527	60.1579	63.4163	54.3728	64.0516
1224	CG14543	502.203	467.156	448.74	429.577	431.715	392.077	454.524	469.144	381.732	396.781	415.272	401.192	489.261	426.867	421.424	442.907	436.643	440.146	413.058	437.088	360.09	348.659	356.757	352.079	454.651	397.586	417.27	384.919	340.042	309.809		462.74	439.568	405.851	405.028	396.086	379.061
1225	Tsf2	2392.59	2510.18	2394.95	2677.95	2933.12	2422.72	2000.55	2125.33	2387.26	2081.17	2284.45	2252	2233.23	2060.33	2670.92	2538.04	2650.17	2525.05	2030.08	2001.45	2025.06	2174.77	2290.19	2414.26	2077.99	1943.75	2413.83	2379.6	2472.2	2271.93		2146.89	2128.21	2378.4	2373.79	2526.03	2377.19
1226	Rnp4F	1615.16	1557.19	1753.71	1703.95	1744.64	1720.15	1887.19	1711.83	1965.31	1861.94	1925.52	1933.87	1728.42	1593.76	2015.05	1848.17	1918.31	1883.78	1452.14	1583.04	1525.93	1531.64	1680.77	1836.89	1476.65	1279.27	1746.8	1724.05	1666.51	1595.52		1631.91	1545.02	1801.36	1770.73	1787.15	1794.04
1227	Cyp6t2Psi	0	0	2.49995	1.10431	5.079	3.39952	0	1.09103	0.82093	0	0.908693	0	0	0.902467	0.949154	1.02052	1.12248	2.10596	0.858749	0	0.891313	2.04492	1.08437	1.04785	0	0	1.50911	3.23462	5.10574	3.09809		0.17175	0.3987	1.33409	0.890778	2.66006	1.93028
1228	Muc68Ca	7.67559	7.26687	11.2498	8.83448	16.5068	22.6634	1.07963	1.09103	1.64186	0.771947	0	2.35073	0.914507	1.80493	1.89831	1.02052	2.24495	2.10596	4.29374	1.8679	15.1523	15.3369	11.9281	11.5264	0.971477	4.60169	16.6003	21.5641	31.6556	14.4578		2.98699	3.32648	9.3085	8.65146	12.4671	10.6209
1229	beat-IIb	15.3512	33.22	16.2496	8.83448	11.4278	27.1961	25.9111	27.2758	21.3442	19.2987	12.7217	20.373	30.1787	27.9765	16.1356	26.5336	19.0821	20.0066	27.48	33.6222	24.9568	31.6962	26.0249	22.005	30.1158	37.7338	23.3913	23.7205	28.5922	28.9155		25.8074	31.9656	20.4155	18.5234	19.5697	23.6993
1230	CG9005	4553.82	3770.47	4276.16	4978.23	5298.67	4396.71	5110.96	4426.32	5821.21	5625.95	5697.5	5594.75	4913.65	3812.02	6006.25	5273.04	5619.12	4991.13	3826.58	3975.82	3578.62	3881.25	4822.19	5113.53	3756.7	3646.38	4755.97	4274.01	5137.4	4493.27		4432.34	3926.2	4887.64	4989	5314.98	4917.88
1231	CG5958	2267.59	2239.23	2168.7	2193.16	1820.82	1814.21	3350.09	3731.33	3232	3056.14	3227.68	2666.52	2882.53	3203.76	2088.14	2420.68	1996.89	2419.75	3283.86	3467.75	2419.02	2537.74	2177.41	2355.58	2704.59	2848.44	2081.82	2130.53	1488.83	2122.19		2897.73	3098.1	2397.94	2367.66	2142.33	2275.65
1232	CR43361	495.624	438.088	311.243	368.84	393.623	332.019	370.313	377.497	348.074	330.393	298.051	334.588	383.179	391.671	394.848	372.491	393.989	400.133	389.013	390.391	324.438	360.928	275.43	359.414	448.823	365.374	393.124	343.948	433.988	384.163		417.39	392.604	354.345	362.329	359.016	362.063
1233	rau	206.145	169.214	137.497	159.021	116.817	156.378	139.272	126.56	86.1976	107.301	134.486	130.074	93.2797	137.175	67.3899	102.052	108.88	83.1855	194.077	211.072	155.98	156.436	165.908	151.939	163.208	182.227	137.329	120.759	169.511	178.657		159.196	165.25	116.879	125.404	139.121	140.047
1234	CG9919	47.1501	74.7449	44.999	53.0069	46.9808	47.5932	65.8573	68.735	52.5395	75.6508	61.7911	47.0147	74.0751	77.6122	66.4408	60.2108	42.6541	57.914	66.9824	75.6499	63.2832	62.37	43.3748	56.5842	76.7467	91.1134	53.5736	65.7705	51.0574	69.1907		66.1623	77.5711	56.1672	62.391	49.1716	55.6593
1235	snoRNA:Psi18S-1377d	1.09651	3.11437	1.24997	0	0	2.26634	4.31851	2.18206	3.28372	1.54389	5.45216	0	0.914507	6.31727	0	0	0	1.05298	6.01124	2.80185	2.67394	0	0	1.04785	0.971477	4.60169	0	0	0	0		2.66245	3.80345	1.44153	0.843566	1.09043	0.873436
1236	CG30016	98.6862	98.6218	104.998	96.075	62.2178	90.6537	219.165	194.204	164.186	159.021	114.495	153.581	210.337	207.567	119.593	155.119	103.268	131.623	142.552	168.111	129.24	98.1561	95.4245	89.0677	152.522	137.13	98.0924	102.43	90.8822	83.6485		164.652	161.127	123.222	120.404	93.2575	109.715
1237	CG15093	2592.16	2701.2	2624.94	2567.52	2500.14	2522.44	3220.53	3163.99	2976.69	2681.74	3074.11	2740.96	3310.52	3146	2916.75	2837.05	2701.8	2679.84	3000.47	3012.92	2661.46	2708.49	2796.59	2709.75	2678.36	2876.97	2641.7	2724.63	2433.4	2685.01		2960.41	2980.22	2764.31	2693.84	2701.21	2667.6
1238	CG15279	385.973	427.707	356.242	364.422	321.247	390.944	438.329	474.599	391.583	418.395	401.642	407.461	427.075	515.309	422.374	330.649	340.11	391.709	439.679	504.332	460.809	416.141	351.336	410.759	423.564	398.506	341.814	398.936	269.583	423.406		422.924	464.091	394.564	401.563	336.784	404.856
1239	CG42238	232.461	254.34	292.494	309.207	283.154	288.959	205.129	205.114	253.667	240.075	252.617	278.954	178.329	185.908	236.339	255.131	242.455	273.775	268.788	280.185	287.003	266.862	352.42	314.356	260.356	263.216	290.504	285.725	328.81	309.809		229.013	237.753	272.001	272.626	291.891	293.171
1240	lncRNA:CR42868	15.3512	3.11437	18.7496	17.669	10.158	28.3293	10.7963	17.4565	28.7325	26.2462	22.7173	28.2088	25.6062	30.6839	28.4746	25.5131	29.1844	28.4305	17.175	14.9432	24.9568	29.6513	21.6874	24.1007	23.3155	17.4864	24.1458	25.8769	25.5287	23.752		18.4488	16.7369	25.0119	24.2985	21.8552	26.5643
1241	CG5618	529.616	529.443	737.484	735.471	548.532	641.375	616.468	629.526	724.06	762.683	794.197	749.101	530.414	584.799	574.238	584.759	580.32	628.63	724.784	815.337	1045.51	894.652	847.977	755.503	653.804	701.297	694.193	823.749	662.725	812.733		611.017	652.08	755.097	762.419	686.75	717.468
1242	TfIIA-S	1330.07	1364.09	1078.73	1076.7	1216.42	966.596	1083.95	870.644	916.158	984.232	996.836	1282.72	1303.17	1071.23	1089.63	978.681	1115.74	807.636	1130.97	1148.76	898.443	972.359	983.523	1105.49	1225.03	1043.66	1063.17	1013.51	927.203	881.923		1214.64	1099.68	1009.23	1022.44	1047.94	1008.87
1243	CG14292	1696.31	1697.33	1676.21	1707.26	1373.87	1745.08	2751.97	2533.38	2023.59	1977.73	2130.88	2071	1930.52	2302.19	1643.93	1580.79	1540.04	1886.94	1603.28	1781.04	1657.84	1607.31	1462.81	1600.07	1743.8	2108.49	1334.81	1588.2	1248.86	1735.96		1945.18	2084.49	1667.28	1664.32	1551.29	1807.81
1244	croc	9.86862	7.26687	1.24997	1.10431	2.5395	4.53269	4.31851	8.72826	6.56744	6.17557	2.72608	9.40294	5.48704	14.4395	2.84746	4.08209	2.24495	2.10596	12.8812	1.8679	6.23919	2.04492	6.50621	6.28713	5.82886	10.1237	6.79101	5.39103	6.12689	5.16349		7.67685	8.48524	4.73901	4.63151	4.02873	5.49844
1245	RnrS	10955.3	9848.68	11178.5	11446.2	14529.8	10668.8	9244.86	10249.2	12823.7	10656	10706.2	11185.6	12652.2	10481.3	16558	13558.7	14805.5	14360.6	7324.27	7395.94	8372.99	9169.41	9825.47	10791.9	8372.19	7108.69	10803	10290.4	11819.8	9816.82		9709.76	9016.74	11947.2	11567.2	12337.3	11364.7
1246	CG34408	1703.98	1486.59	1791.21	1960.15	2037.95	1774.55	2139.82	2088.24	2225.54	2164.54	2213.57	2207.34	1984.48	1602.78	2156.48	1928.79	2018.21	1982.76	1627.33	1668.97	1672.99	1744.32	1954.03	1996.16	1481.5	1528.68	1979.2	1920.28	1893.21	1927.01		1787.42	1675.05	1965.09	1986.67	2023.4	1977.57
1247	Ugt317A1	157.898	146.375	164.996	128.1	113.008	172.242	147.909	161.473	120.677	127.371	113.587	86.9772	144.492	166.956	100.61	114.298	85.3082	111.616	217.263	170.913	180.936	161.549	138.799	167.657	173.894	209.837	112.429	145.558	116.411	171.428		168.291	171.111	135.93	129.889	113.423	141.984
1248	yellow-d2	3.28954	5.19062	1.24997	3.31293	1.26975	1.13317	3.23889	3.2731	0	3.85973	1.81739	0.783578	8.23057	1.80493	0.949154	2.04104	0	0	6.01124	2.80185	1.78263	1.02246	2.16874	0	0.971477	1.84067	0	0	0	1.0327		4.34834	2.98223	0.79635	1.98089	1.05117	0.589889
1249	BBS9	24.1233	23.8768	13.7497	20.9819	20.316	21.5303	26.9907	26.1848	16.4186	17.7548	13.6304	14.1044	15.5466	25.2691	19.9322	11.2257	10.1023	16.8477	25.7625	22.4148	31.1959	14.3144	18.4343	22.005	21.3725	29.4508	12.0729	19.4077	16.3384	21.6866		22.7591	25.4393	18.6739	20.3876	15.7643	19.2348
1250	CG1368	39.4745	68.5162	12.4997	19.8776	8.88826	6.79903	9.71666	7.63723	7.38837	9.26336	6.36085	1.56716	6.40155	2.7074	1.89831	4.08209	5.61238	1.05298	39.5024	11.2074	18.7176	15.3369	2.16874	8.38284	23.3155	29.4508	10.5638	10.7821	5.10574	11.3597		23.6821	23.9038	10.2136	12.0641	5.62719	5.83234
1251	cn	0	8.30499	3.74992	3.31293	7.61851	1.13317	2.15926	2.18206	1.64186	3.08779	2.72608	3.13431	10.0596	6.31727	2.84746	3.06157	4.48991	1.05298	9.44624	4.66974	3.56525	2.04492	2.16874	3.14356	8.7433	4.60169	4.52734	1.07821	8.16919	3.09809		6.08167	5.21515	3.26637	3.46815	5.03448	2.31242
1252	lncRNA:CR31044	98.6862	102.774	64.9986	70.6759	78.7246	83.8547	121.998	128.742	92.7651	89.5458	84.5084	117.537	142.663	108.296	126.238	98.9907	103.268	109.51	79.8636	95.2628	50.8048	54.1903	61.809	71.2541	91.3189	64.4236	81.4922	47.4411	101.094	96.0408		106.906	99.8997	83.2596	83.7512	85.8807	95.6393
1253	tfc	51.5361	52.9443	44.999	35.3379	25.395	30.5956	36.7074	52.3695	41.0465	44.001	39.9825	21.1566	48.4689	55.953	38.9153	32.6567	37.0417	30.5364	56.6774	34.5561	39.2178	33.7412	23.8561	28.2921	32.0588	39.5745	19.6185	29.1116	28.5922	30.9809		45.0897	47.0795	36.7594	35.4181	30.9735	28.3123
1254	CG13365	286.19	248.112	179.996	206.506	186.653	209.637	483.674	495.329	364.493	353.552	322.586	364.364	577.054	533.358	441.357	345.957	309.804	346.431	276.517	325.014	188.958	200.402	204.946	253.581	313.787	288.986	198.449	240.44	174.616	196.212		387.444	378.16	274.65	277.764	239.721	274.045
1255	Sdr	321.278	359.191	401.241	392.03	432.985	360.349	226.722	289.124	259.414	282.533	300.777	259.364	265.207	288.789	367.323	345.957	395.112	370.649	308.291	287.656	344.047	356.838	338.323	343.696	328.359	311.994	408.215	355.808	396.206	364.542		289.972	307.351	356.048	358.829	372.681	339.72
1256	NPF	51.5361	96.5455	69.9985	62.9457	54.5993	58.9249	66.937	94.9198	65.6744	64.0716	78.1476	67.3877	67.6735	82.1245	51.2543	57.1492	62.8587	52.649	90.1686	96.1967	86.4573	68.5048	80.2433	67.0627	70.9179	84.671	58.1009	70.0834	47.994	52.6676		69.4466	90.8915	66.2971	64.566	64.7686	59.7384
1257	lncRNA:CR45880	3.28954	1.03812	2.49995	1.10431	1.26975	0	4.31851	4.36413	1.64186	1.54389	0	1.56716	3.65803	4.51233	0.949154	1.02052	3.36743	0	3.435	2.80185	0	1.02246	0	0	3.88591	0	0	2.15641	0	0		3.7174	2.54329	1.01819	0.719472	0.927436	0.313431
1258	CG7646	141.45	138.07	124.997	113.744	121.896	135.981	194.333	234.572	174.037	198.39	195.369	237.424	212.166	235.544	163.255	184.715	171.739	162.159	176.902	188.658	140.827	131.897	142.052	149.843	170.98	167.501	119.975	145.558	148.067	145.61		179.166	192.869	144.618	147.238	155.825	166.203
1259	CG11584	46.0536	97.5836	1.24997	24.2948	15.237	0	1.07963	5.45516	1.64186	5.40363	0.908693	0	4.57254	0.902467	0	2.04104	0	0	32.6325	7.47159	4.45656	11.2471	0	0	33.0302	25.7694	0	0	0	1.0327		23.4737	27.4365	1.46968	6.831	3.22914	0.206539
1260	ringer	305.927	380.991	307.493	250.678	286.964	328.62	411.338	513.876	376.807	424.571	367.112	336.155	454.51	520.723	426.17	395.963	435.521	390.656	396.742	369.844	346.721	323.097	324.226	332.17	400.249	368.135	276.922	322.384	307.366	333.561		393.753	430.714	346.823	345.012	344.238	344.232
1261	CG9737	2.19303	9.34311	6.24986	2.20862	0	4.53269	7.5574	14.1834	2.46279	9.26336	3.63477	0.783578	11.8886	11.7321	2.84746	7.14366	3.36743	1.05298	4.29374	6.53764	3.56525	7.15721	2.16874	3.14356	8.7433	4.60169	1.50911	1.07821	3.06345	1.0327		6.93521	9.27959	3.3269	3.87876	2.44688	2.1091
1262	CG13449	5.48257	10.3812	12.4997	6.62586	8.88826	9.06537	6.47777	4.36413	4.10465	8.49141	5.45216	6.26862	2.74352	2.7074	4.74577	2.04104	4.48991	3.15894	5.15249	5.60369	17.8263	12.2695	13.0124	9.43069	0.971477	9.20337	12.8275	21.5641	21.4441	15.4905		4.16557	6.45197	10.4008	10.1034	10.6574	8.68282
1263	CG6136	158.994	135.994	184.996	181.107	204.43	176.775	181.378	172.383	284.042	231.584	252.617	279.737	235.943	211.177	396.746	253.09	300.824	275.881	103.909	109.272	136.371	150.301	164.824	198.045	134.064	107.679	169.021	152.027	173.595	156.97		162.857	147.301	234.235	222.966	219.258	217.482
1264	IntS8	891.465	822.194	1028.73	980.628	1249.43	964.329	586.238	526.969	658.386	592.083	669.706	583.766	550.533	570.359	694.781	661.298	713.895	781.312	630.322	578.114	852.986	790.361	845.808	830.949	676.148	676.448	854.159	984.402	1028.3	818.929		666.941	634.817	817.808	794.927	901.428	795.857
1265	fdl	1798.28	1814.64	2169.95	2225.19	2591.56	2171.16	1058.04	979.747	1401.33	1239.75	1453	1442.57	1053.51	790.561	1337.36	1396.07	1745.45	1278.32	1431.53	1398.12	1721.12	1851.67	1833.67	1782.4	1600.02	1489.11	1985.99	2033.5	2190.36	1924.95		1388.28	1294.44	1723.15	1701.88	1962.81	1719.88
1266	BobA	0	10.3812	0	0	3.80925	0	0	0	0.82093	0	3.63477	1.56716	7.31606	3.60987	1.89831	0	0	0	1.7175	8.40554	2.67394	2.04492	0	0	5.82886	17.4864	2.26367	3.23462	0	1.0327		2.97248	7.97661	1.53137	1.36718	1.4888	0.519971
1267	alpha-Est10	651.329	639.484	899.98	930.934	1009.45	851.012	518.222	720.081	505.693	635.312	565.207	622.945	493.834	403.403	560.001	409.229	545.524	665.484	490.346	585.586	755.833	834.327	610.5	654.909	628.546	542.079	805.867	945.586	903.716	843.714		556.455	578.127	705.475	737.589	726.88	727.613
1268	eIF2beta	5503.4	5379.56	4779.9	4731.97	4605.39	4454.5	4453.47	4431.77	3944.57	3452.92	3506.64	3124.13	4722.52	4489.77	4046.24	3964.73	4244.08	4183.49	4631.23	4949.93	4482.41	4424.18	4131.45	4362.22	4575.66	4285.09	4164.4	4267.54	4206.11	3968.66		4777.25	4707.22	4283.5	4175.59	4138.73	4018.6
1269	vri	565.801	661.285	481.239	541.112	403.781	632.31	632.662	588.066	376.807	412.22	504.324	463.095	394.153	569.457	298.034	422.496	442.256	440.146	1076.87	1016.14	858.334	703.452	819.783	671.675	906.388	1058.39	566.672	685.739	672.937	873.662		715.175	778.666	516.217	535.274	568.616	616.177
1270	CG14186	142.547	129.765	107.498	103.805	71.106	111.051	140.352	151.653	120.677	121.196	111.769	81.4921	129.86	134.468	107.254	111.237	124.595	126.358	125.377	140.092	159.545	124.74	126.871	134.125	141.836	172.103	98.0924	121.837	135.813	137.349		135.994	145.616	118.613	117.979	114.031	118.075
1271	dpr15	27.4128	10.3812	16.2496	5.52155	11.4278	13.5981	19.4333	20.7296	15.5977	13.1231	15.4478	8.61936	13.7176	14.4395	7.59323	12.2463	11.2248	6.31789	20.61	18.679	13.3697	18.4043	26.0249	11.5264	21.3725	25.7694	15.0911	12.9385	5.10574	16.5232		20.5092	17.9997	13.5803	10.9397	13.8462	11.317
1272	MTA1-like	4786.28	4010.27	4452.4	4588.41	4879.65	4268.66	4074.52	3462.94	4502.8	4479.61	4567.09	4942.81	3631.51	2876.16	4362.31	4370.9	4675.12	3804.42	3904.73	4332.59	3738.16	3956.92	4193.26	4314.02	4050.09	3812.04	4501.69	4546.79	4732	4000.67		4089.43	3698.8	4311.47	4334.04	4609.42	4266.12
1273	kar	1346.52	1441.95	1404.97	1177.19	985.327	1329.21	2118.23	2381.72	1730.52	1701.37	1739.24	1448.05	1616.85	1785.98	1227.26	1393.01	1327.89	1368.88	1730.38	1564.36	1507.21	1326.13	1767.52	1353.83	1422.24	1439.41	1126.55	1072.81	956.816	1130.8		1646.84	1722.69	1399.3	1347.92	1355.36	1326.15
1274	CG43448	7.67559	15.5719	12.4997	5.52155	2.5395	14.7312	34.5481	12.0014	19.7023	17.7548	19.9912	17.2387	28.3497	29.7814	18.9831	21.431	13.4697	30.5364	28.3387	22.4148	18.7176	15.3369	17.3499	23.0528	28.1728	26.6898	9.05469	7.54744	15.3172	12.3924		25.417	21.2918	15.7915	14.0063	13.7335	19.5903
1275	Prx2540-1	73.4664	75.783	62.4986	72.8845	45.711	56.6586	87.4499	132.015	76.3465	96.4934	79.9649	83.8428	95.1088	109.199	68.3391	79.6007	61.7362	70.5497	59.2537	85.9233	44.5656	49.078	60.7247	59.7277	89.3759	64.4236	51.3099	84.1	55.142	59.8964		80.9309	93.4687	60.6119	66.7185	60.6558	66.1351
1276	ND-B22	1415.6	1530.19	1478.72	1552.66	1495.77	1377.94	1565.46	1719.47	1470.29	1415.75	1508.43	1288.2	1685.44	1745.37	1618.31	1525.68	1513.1	1557.36	1573.23	1495.25	1372.62	1346.58	1357.63	1497.38	1492.19	1537.88	1329.53	1424.31	1290.73	1392.08		1546.38	1605.63	1453.89	1457.77	1433.13	1422.59
1277	Ance-2	8.77211	7.26687	2.49995	9.93879	7.61851	14.7312	1.07963	6.54619	8.2093	6.17557	4.54346	5.48505	5.48704	8.1222	15.1865	19.3899	10.1023	10.5298	6.01124	4.66974	16.0436	14.3144	8.67495	11.5264	6.80034	10.1237	3.77279	20.4859	17.3595	25.8174		5.63007	7.34574	9.14242	10.2234	9.65975	13.618
1278	asRNA:CR43463	127.196	110.041	117.497	75.0931	79.9943	55.5254	259.111	284.759	148.588	136.635	159.021	123.022	139.005	115.516	65.4916	81.6418	97.6555	70.5497	93.6036	166.243	112.305	67.4823	121.449	79.637	104.92	66.2643	64.8919	79.7872	45.9517	30.9809		144.767	148.565	101.755	90.8833	100.814	71.943
1279	Poxm	27.4128	23.8768	13.7497	24.2948	13.9673	22.6634	42.1055	39.2772	29.5535	30.8779	33.6216	27.4252	32.9223	37.0011	28.4746	41.8414	40.4092	29.4835	36.0675	35.4901	21.3915	28.6289	33.6154	32.4835	48.5739	35.8932	21.1276	31.268	37.7825	37.1771		37.4164	34.3077	22.8594	25.2333	31.8792	29.8465
1280	pirk	130.485	96.5455	87.4981	47.4853	105.389	53.2591	65.8573	34.913	16.4186	26.2462	30.8955	30.5595	32.9223	33.3913	9.49154	16.3284	23.572	7.37087	280.811	277.383	185.393	78.7294	101.931	56.5842	93.2618	156.457	40.7461	59.3013	69.4381	67.1253		120.667	119.738	67.9095	61.8724	66.2451	42.9798
1281	esn	42.764	49.8299	41.2491	39.7552	31.7438	47.5932	79.8925	101.466	70.6	55.5802	53.6129	45.4475	74.0751	84.8319	51.2543	68.375	51.6339	56.861	72.1349	65.3764	72.1963	56.2353	46.6279	47.1535	62.1746	66.2643	39.9915	44.2064	41.8671	70.2234		66.2082	73.5537	55.0582	51.7555	45.0971	53.4557
1282	lncRNA:CR44744	4.38605	2.07625	1.24997	2.20862	1.26975	6.79903	1.07963	4.36413	0	0.771947	0	0	0.914507	0.902467	0	1.02052	0	1.05298	1.7175	1.8679	0.891313	1.02246	3.25311	1.04785	2.91443	9.20337	0.754557	2.15641	4.08459	4.13079		2.20242	3.68282	0.579168	0.925287	1.72149	2.60613
1283	CG14651	1.09651	0	1.24997	2.20862	0	1.13317	0	2.18206	0.82093	0	1.81739	1.56716	0	0	1.89831	2.04104	1.12248	2.10596	0.858749	0	3.56525	2.04492	2.16874	3.14356	1.94295	0.920337	4.52734	3.23462	3.06345	1.0327		0.779643	0.62048	2.41236	2.4399	1.63441	1.79651
1284	CG14989	524.133	586.54	372.492	451.663	330.135	622.111	763.297	782.27	754.434	704.787	706.963	682.496	779.16	823.952	676.747	685.791	703.793	749.722	835.563	740.621	612.332	607.341	603.994	570.033	776.21	789.649	562.9	555.276	582.055	652.665		735.673	744.607	595.781	601.686	585.388	655.406
1285	Ubr1	3850.95	2898.44	3939.91	4465.83	4778.07	4165.54	2474.51	2149.33	2731.23	2701.04	2783.33	2560.73	2096.05	1804.03	2804.75	2690.1	2684.96	2837.78	2960.97	2779.43	3657.95	3497.83	4264.82	3833.05	2776.48	3107.98	3852.77	3932.22	5000.56	4431.3		2831.79	2547.84	3397.32	3496.47	3902.35	3565.68
1286	CG9993	185.311	244.997	157.497	212.028	143.482	203.971	161.944	184.384	92.7651	108.073	118.13	83.0593	256.977	308.644	158.509	165.325	173.984	192.696	229.286	205.469	249.568	195.29	187.596	161.37	238.983	257.694	192.412	192.999	199.124	196.212		214.5	240.238	170.15	184.118	164.463	167.462
1287	CG13465	3.28954	13.4956	0	2.20862	2.5395	0	1.07963	0	5.74651	0	3.63477	4.70147	12.8031	12.6345	0.949154	0	1.12248	0	10.305	3.7358	10.6958	3.06738	0	1.04785	18.4581	19.3271	0.754557	6.46923	1.02115	0		9.18707	9.83861	3.62919	2.92162	1.66358	1.14986
1288	TwdlD	270.839	515.947	53.7488	60.7371	60.948	11.3317	70.1758	109.103	10.6721	44.7729	1.81739	6.26862	30.1787	14.4395	8.54239	12.2463	10.1023	0	164.021	55.103	32.9786	88.9539	0	0	144.75	79.149	0	0	0	1.0327		135.993	154.748	21.1884	29.4062	14.5735	3.72661
1289	CG31431	120.616	162.985	103.748	119.266	81.2641	107.651	97.1666	113.467	76.3465	85.6861	83.5997	97.1637	70.4171	106.491	67.3899	78.5802	96.533	72.6557	143.411	137.29	121.219	102.246	113.859	74.3977	131.149	159.218	122.993	104.586	104.157	115.662		112.552	135.891	98.3391	103.311	95.8825	93.5061
1290	CG42822	73.4664	74.7449	48.7489	35.3379	64.7573	45.3269	127.396	123.287	93.586	99.5811	102.682	115.186	101.51	123.638	98.712	84.7033	46.0215	57.914	87.5924	113.942	53.4788	48.0556	46.6279	72.302	66.0605	69.9456	43.0098	52.8321	36.7613	41.3079		91.2051	101.111	67.5071	66.0239	59.3701	66.4073
1291	ssp7	689.707	694.505	621.236	510.191	629.796	545.056	744.944	754.994	608.309	565.065	764.21	622.945	570.653	634.434	476.475	579.657	459.093	460.153	865.619	869.506	650.658	753.552	761.227	704.158	799.526	802.534	691.929	766.604	614.731	680.547		734.09	751.195	609.722	578.864	645.812	602.572
1292	asRNA:CR45469	3.28954	1.03812	0	1.10431	0	2.26634	1.07963	2.18206	0.82093	0.771947	0	1.56716	3.65803	0	0	0	1.12248	0	1.7175	0.933949	0.891313	0	1.08437	2.09571	0	1.84067	0	0	0	3.09809		1.94894	1.19896	0.342448	0.553514	0.441369	1.80546
1293	CG3253	10.9651	12.4575	6.24986	8.83448	2.5395	7.9322	9.71666	8.72826	4.92558	2.31584	3.63477	0.783578	6.40155	9.92714	3.79662	4.08209	0	7.37087	21.4687	13.0753	9.80444	13.292	3.25311	7.33498	15.5436	18.4067	8.30013	11.8603	5.10574	13.4251		12.8191	12.519	6.61532	6.6103	2.90662	7.36934
1294	ReepB	2711.68	2538.21	2856.19	2488.01	2524.26	2530.37	2898.8	2830.14	2582.64	2702.59	2861.47	3113.16	2947.46	2849.09	2654.78	2605.39	2747.82	2706.16	2752.29	3071.76	2346.83	2497.87	2678.39	2710.8	2711.39	2599.95	2567.76	2308.44	2298.61	2321.5		2804.32	2777.83	2601.64	2551.99	2622.11	2676.4
1295	bin	14.2547	14.5337	13.7497	19.8776	17.7765	6.79903	14.0352	24.0027	11.493	10.8073	5.45216	7.0522	23.7772	14.4395	8.54239	9.1847	8.97981	10.5298	14.5987	14.9432	15.1523	12.2695	7.59058	10.4785	14.5722	19.3271	11.3184	3.23462	13.2749	17.5559		16.2476	17.4492	12.0512	13.1396	10.6148	10.4831
1296	CG9519	59.2117	72.6687	36.2492	36.4422	48.2505	67.9903	65.8573	61.0978	48.4349	60.9838	66.3346	49.3654	78.6476	69.49	51.2543	66.3339	65.1036	60.0199	86.7336	111.14	87.3486	71.5721	61.809	69.1584	69.9464	90.1931	74.7012	64.6923	67.3958	81.5831		72.0793	80.9179	59.5976	62.146	61.7787	65.6234
1297	CG4409	23.0268	33.22	41.2491	49.694	29.2043	46.46	42.1055	33.822	59.9279	67.1594	75.4215	71.3056	41.1528	45.1233	67.3899	91.847	59.4913	62.1259	48.0899	57.9048	53.4788	46.0107	67.2309	60.7756	53.4313	53.3796	45.2734	47.4411	53.0997	64.0272		41.5613	44.6899	53.4638	56.5991	56.8895	60.9389
1298	snoRNA:U49:66Db	2.19303	0	1.24997	0	0	0	1.07963	0	0	0	0	0.783578	3.65803	4.51233	0.949154	0	2.24495	0	0.858749	1.8679	0.891313	1.02246	0	1.04785	1.94295	2.76101	0	1.07821	0	0		1.94648	1.82825	0.618088	0.368093	0.448991	0.366287
1299	CG31373	500.01	446.393	407.491	392.03	349.181	446.47	773.014	745.175	593.532	653.839	637.902	586.116	812.997	943.98	679.594	654.155	556.748	614.941	674.118	618.274	475.07	531.679	480.375	554.315	575.115	560.485	473.862	424.813	408.459	497.76		667.051	662.862	525.91	534.879	486.533	539.92
1300	CG34309	4.38605	8.30499	4.99989	1.10431	3.80925	1.13317	5.39814	12.0014	8.2093	2.31584	1.81739	3.91789	8.23057	8.1222	8.54239	4.08209	0	7.37087	9.44624	8.40554	2.67394	5.1123	3.25311	5.23927	7.77182	7.3627	6.79101	2.15641	5.10574	4.13079		7.04656	8.83936	6.24331	4.2855	2.7971	4.3584
1301	CG15152	208.338	198.282	152.497	191.046	167.607	207.37	332.526	325.128	251.204	319.586	298.051	300.11	374.033	418.745	250.577	250.028	277.252	272.722	291.116	319.41	256.698	255.615	197.355	176.04	265.213	260.455	193.167	223.189	160.32	209.638		294.245	304.404	220.828	242.215	220.117	233.176
1302	CG31697	3.28954	5.19062	8.74981	1.10431	1.26975	2.26634	8.63703	9.81929	1.64186	3.85973	6.36085	3.91789	1.82901	4.51233	2.84746	5.10261	5.61238	1.05298	8.58749	13.0753	6.23919	1.02246	8.67495	4.19142	7.77182	3.68135	2.26367	2.15641	3.06345	7.22888		6.02298	7.25578	4.3484	3.26287	4.99628	3.7315
1303	lncRNA:CR44283	7.67559	7.26687	6.24986	5.52155	1.26975	9.06537	10.7963	9.81929	6.56744	11.5792	9.99562	14.1044	10.0596	18.0493	5.69492	7.14366	12.3472	8.42385	13.74	15.8771	13.3697	7.15721	7.59058	14.67	17.4866	10.1237	8.30013	5.39103	5.10574	15.4905		11.9516	12.2273	8.03641	8.8931	7.26179	12.3508
1304	CG1172	2039.51	1922.61	1993.71	1933.65	2186.51	2048.77	1845.08	1840.57	2220.61	2142.15	2092.72	2339.76	1990.88	1782.37	2566.51	2257.4	2385.26	2161.77	1582.67	1828.67	1615.95	1831.22	1775.11	1981.49	1761.29	1473.46	2072.01	1867.45	1958.56	1709.11		1843.89	1769.54	2093.76	2066.06	2079.63	2048.18
1305	pbl	3940.87	3600.21	4128.66	4254.91	5052.34	4123.61	2572.75	2437.37	3034.16	2691.78	3174.97	2961.92	2539.59	2413.2	3218.58	3322.82	3706.42	3286.35	2893.12	2811.19	3362.03	3338.33	3478.66	3554.32	3083.47	2780.34	3538.12	3659.43	4787.14	3717.71		3005.96	2808.46	3456.31	3413.08	4039.91	3528.78
1306	CG13398	880.5	779.631	1211.22	1274.37	1516.08	1330.34	248.315	240.027	373.523	411.448	420.725	464.662	278.925	167.859	386.306	404.127	515.217	352.749	561.622	531.417	941.226	1026.55	943.401	818.375	566.371	583.494	1015.63	1188.18	1391.83	1058.51		507.147	460.486	785.582	805.797	957.45	804.929
1307	CG18808	3.28954	4.15249	2.49995	4.41724	2.5395	4.53269	0	0	1.64186	3.08779	4.54346	1.56716	0.914507	0.902467	0	2.04104	3.36743	4.21192	0	0.933949	4.45656	3.06738	7.59058	4.19142	0.971477	0.920337	3.77279	4.31282	8.16919	9.29427		1.0351	1.38185	2.47423	3.14688	5.24203	4.75949
1308	kat-60L1	41.6675	44.6393	32.4993	29.8164	16.5068	16.9976	24.8315	26.1848	24.6279	31.6498	14.5391	16.4551	24.6917	40.611	14.2373	19.3899	15.7147	27.3775	46.3724	41.0937	30.3046	34.7636	26.0249	28.2921	38.8591	42.3355	28.6732	31.268	29.6133	39.2425		35.2844	38.9729	26.0685	26.9363	20.4797	25.673
1309	Hr51	3.28954	4.15249	1.24997	3.31293	1.26975	9.06537	9.71666	6.54619	2.46279	3.85973	1.81739	1.56716	8.23057	5.4148	0.949154	7.14366	2.24495	3.15894	6.86999	4.66974	1.78263	1.02246	1.08437	1.04785	1.94295	1.84067	1.50911	3.23462	1.02115	2.06539		6.00994	4.52478	1.59073	2.28271	1.48752	3.38094
1310	CG13048	14.2547	41.5249	6.24986	4.41724	3.80925	3.39952	6.47777	13.0924	0	2.31584	0	0	2.74352	2.7074	0	0	1.12248	0	19.7512	2.80185	7.1305	10.2246	0	0	5.82886	4.60169	0	0	0	0		9.81121	12.9457	2.67607	2.77272	0.986346	0.679903
1311	CG13404	17.5442	18.6862	7.49984	22.0862	5.079	12.4649	20.5129	19.6386	23.807	13.1231	10.9043	18.0223	25.6062	27.9765	15.1865	17.3489	17.9596	17.9007	20.61	20.5469	16.0436	13.292	17.3499	19.9092	23.3155	29.4508	21.1276	14.0167	15.3172	17.5559		21.5178	23.2598	16.7329	17.5134	13.322	17.1706
1312	CG14570	9.86862	15.5719	1.24997	1.10431	0	0	0	0	0	2.31584	0	0	0	0	0	1.02052	1.12248	0	5.15249	0.933949	0	0	0	0	3.88591	2.76101	0	0	0	0		3.7814	3.85336	0.249995	0.68403	0.224495	0
1313	CG42394	151.319	134.956	136.247	124.787	118.087	124.649	238.598	267.303	182.246	233.9	211.725	222.536	273.438	323.986	190.78	226.556	200.923	222.179	210.393	238.157	155.088	154.391	135.546	140.413	191.381	226.403	153.93	190.842	135.813	159.035		213.026	238.161	163.658	171.697	160.419	173.762
1314	CG9782	72.3699	102.774	46.249	45.2767	24.1253	24.9298	28.0703	31.6399	33.6581	34.7376	22.7173	18.8059	21.9482	24.3666	9.49154	18.3694	19.0821	14.7417	89.3099	44.8295	41.8917	50.1005	27.1092	26.1964	65.089	66.2643	29.4277	42.05	18.3807	28.9155		55.3575	53.9749	32.1436	32.1651	22.2829	22.7179
1315	CG3880	4.38605	2.07625	4.99989	0	2.5395	1.13317	5.39814	4.36413	0.82093	1.54389	0	1.56716	2.74352	2.7074	1.89831	1.02052	0	1.05298	2.57625	1.8679	0	2.04492	1.08437	0	1.94295	2.76101	0.754557	0	0	1.0327		3.40938	2.75534	1.69474	0.839352	0.724774	0.957201
1316	CG32392	17.5442	17.6481	21.2495	11.0431	5.079	12.4649	25.9111	30.5489	15.5977	18.5267	17.2652	21.9402	29.2642	27.074	21.8305	15.3078	11.2248	17.9007	17.175	21.4808	15.1523	20.4492	17.3499	14.67	27.2014	18.4067	12.0729	20.4859	10.2115	12.3924		23.4192	23.0317	17.1806	15.7251	12.2261	15.8736
1317	side-II	48.2466	34.2581	21.2495	36.4422	34.2833	39.661	46.424	49.0964	31.1953	31.6498	38.1651	26.6417	32.9223	42.4159	21.8305	37.7593	19.0821	17.9007	72.9936	43.8956	41.8917	40.8984	54.2185	32.4835	49.5454	66.2643	40.7461	46.3628	43.9094	64.0272		50.0264	47.1861	31.3826	34.5121	37.9317	36.1428
1318	CG43446	3.28954	3.11437	0	2.20862	3.80925	5.66586	1.07963	4.36413	2.46279	5.40363	2.72608	1.56716	5.48704	5.4148	1.89831	2.04104	7.85734	1.05298	8.58749	2.80185	1.78263	1.02246	3.25311	4.19142	4.85739	4.60169	1.50911	2.15641	1.02115	7.22888		4.66022	4.05937	1.53057	2.56046	3.73338	3.94126
1319	scra	4804.92	4545.94	4589.9	5489.53	5470.09	4401.24	5034.31	4684.89	5630.76	5257.73	5080.5	5354.97	6086.96	4311.99	6821.57	5506.74	5711.16	5796.66	3703.78	3931.92	4005.56	4374.08	4554.35	5263.37	4072.43	3647.3	5300.76	5011.5	5401.88	4700.84		4740.48	4224.41	5269.71	5375.03	5243.59	5103.42
1320	CG42705	382.683	304.17	263.744	283.808	269.187	302.557	639.14	596.795	545.918	586.68	587.924	595.519	670.334	668.728	397.696	485.769	423.174	375.914	498.933	534.219	344.938	362.973	356.757	406.568	421.621	477.655	320.687	264.16	258.351	354.215		522.542	516.313	374.597	386.762	379.079	406.955
1321	CG14024	17.5442	19.7244	16.2496	17.669	17.7765	20.3971	31.3092	22.9117	16.4186	20.8426	22.7173	14.888	20.1192	18.0493	8.54239	22.4515	19.0821	17.9007	42.0787	30.8203	29.4133	14.3144	23.8561	23.0528	24.2869	26.6898	20.373	19.4077	27.571	18.5885		27.0676	23.6391	18.1994	19.3681	22.2006	18.9654
1322	snoRNA:Psi28S-3385b	2.19303	5.19062	1.24997	0	2.5395	2.26634	2.15926	0	1.64186	0.771947	0.908693	1.56716	1.82901	0.902467	2.84746	1.02052	1.12248	0	5.15249	3.7358	0.891313	2.04492	1.08437	2.09571	3.88591	3.68135	0	1.07821	0	3.09809		3.04394	2.70205	1.32612	0.902144	1.13101	1.80546
1323	snRNA:U1:82Eb	29.6059	37.3725	13.7497	20.9819	22.8555	32.862	61.5388	60.0068	41.8674	37.8254	24.5347	52.4997	88.7072	69.49	57.8984	34.6978	49.389	42.1192	21.4687	32.6882	17.8263	12.2695	14.0968	27.2442	37.8876	34.9728	25.6549	32.3462	22.4653	19.6212		47.8416	46.906	31.3993	32.0374	26.6683	34.8693
1324	CG1677	6525.35	6631.53	6657.35	7380.11	6733.49	6399.02	7317.72	6552.74	7853.01	7274.83	7471.27	7810.71	7536.45	5996.89	8400.96	7527.37	7575.59	7156.06	5949.41	6548.85	6044.88	6398.55	6575.61	7330.79	6240.77	5735.54	7172.07	6997.56	7264.45	6292.22		6713.94	6293.11	7225.66	7254.57	7124.08	6997.76
1325	Sp1	83.335	82.0118	53.7488	65.1543	34.2833	71.3898	85.2906	73.0992	55.0023	67.1594	74.5128	65.037	70.4171	79.4171	44.6102	69.3955	43.7766	41.0663	134.824	119.545	89.1313	83.8417	73.7371	78.5891	78.6897	89.2727	77.7194	83.0218	84.7553	81.5831		90.5112	88.6692	64.0424	68.7549	62.213	67.533
1326	CG9313	13.1582	6.22874	6.24986	11.0431	5.079	9.06537	18.3537	15.2745	11.493	10.0353	11.813	12.5372	21.0337	9.02467	14.2373	6.12313	7.85734	11.5828	18.0337	16.8111	10.6958	10.2246	11.9281	14.67	15.5436	11.9644	6.79101	12.9385	5.10574	12.3924		17.2246	11.8607	9.89339	10.5605	8.35663	12.0495
1327	CG42389	2909.05	2250.65	2732.44	3083.23	3217.55	2638.02	2716.35	2748.31	2679.51	2998.24	2751.52	3024.61	2780.1	2004.38	3017.36	2511.51	2561.49	2494.51	2661.26	2741.14	2854.87	2804.61	2913.7	3035.64	2459.78	2579.71	2874.86	3022.21	3072.64	3065.05		2705.31	2464.84	2831.81	2965.71	2903.38	2851.57
1328	Wnt5	380.49	372.686	467.49	500.253	457.11	411.341	228.881	212.751	278.295	284.848	276.243	300.894	235.943	165.151	258.17	272.479	300.824	234.815	288.54	323.146	406.439	404.894	406.638	366.749	332.245	328.56	476.88	406.484	514.659	344.921		293.22	280.459	377.455	385.318	391.095	331.744
1329	CG15044	148.029	143.261	176.246	149.082	179.035	108.784	197.572	221.48	175.679	175.232	131.76	158.283	157.295	262.618	114.848	138.791	99.9004	122.146	273.941	212.94	209.458	171.773	200.608	118.408	179.723	203.395	112.429	140.167	92.9245	165.232		191.312	208.739	157.732	152.21	140.846	134.57
1330	D19B	774.138	779.631	833.732	883.448	864.7	879.341	863.703	924.104	1130.42	961.074	1080.44	959.099	1039.79	920.516	1311.73	1129.72	1203.29	1134.06	674.118	646.293	739.789	781.159	893.52	969.266	759.695	699.456	919.051	898.145	884.315	848.877		822.29	794	986.945	963.019	985.253	958.129
1331	CG10132	120.616	128.727	132.497	128.1	77.4548	133.714	208.368	267.303	167.47	205.338	201.73	151.231	206.679	230.129	158.509	120.422	122.35	145.311	217.263	209.205	180.045	152.346	155.065	158.226	169.037	207.996	146.384	162.809	152.151	171.428		184.393	208.672	156.981	163.675	141.75	151.982
1332	CG13306	15.3512	11.4194	18.7496	18.7733	8.88826	24.9298	24.8315	17.4565	25.4488	26.2462	21.8086	21.1566	16.4611	24.3666	30.3729	29.5951	23.572	23.1656	13.74	11.2074	16.9349	18.4043	18.4343	17.8135	13.6007	18.4067	21.1276	18.3295	13.2749	20.6539		16.7969	16.5713	22.5268	22.691	17.1956	21.5439
1333	CG1979	97.5897	89.2786	6.24986	8.83448	27.9345	21.5303	2.15926	3.2731	2.46279	2.31584	1.81739	5.48505	0.914507	1.80493	5.69492	1.02052	2.24495	3.15894	11.1637	8.40554	6.23919	21.4716	7.59058	5.23927	2.91443	4.60169	6.03646	11.8603	21.4441	8.26158		22.9483	21.4728	5.33664	5.82418	12.2063	8.73502
1334	Irbp	1664.51	1702.52	1726.21	1777.94	2131.91	1716.76	1426.19	1595.09	1797.84	1563.96	1648.37	1576.56	1767.74	1609.1	2284.61	1968.59	2099.03	2103.86	1194.52	1187.98	1325.38	1479.5	1578.84	1700.67	1362.98	1173.43	1738.5	1601.14	1820.71	1500.51		1483.19	1453.62	1774.51	1738.08	1855.77	1719.67
1335	Edg91	4.38605	6.22874	2.49995	2.20862	2.5395	2.26634	5.39814	3.2731	1.64186	0.771947	3.63477	3.91789	4.57254	0.902467	3.79662	2.04104	0	6.31789	8.58749	3.7358	2.67394	3.06738	4.33748	3.14356	5.82886	1.84067	3.01823	1.07821	3.06345	5.16349		5.75462	3.19616	2.72612	2.49387	2.71504	4.16183
1336	CG43861	33.9919	41.5249	23.7495	23.1905	20.316	31.7288	26.9907	37.0951	23.807	20.0706	19.9912	23.5073	24.6917	22.5617	18.0339	20.4104	16.8371	17.9007	34.35	29.8864	37.4351	30.6738	27.1092	20.9571	32.0588	32.2118	27.9186	16.1731	26.5499	26.8501		30.4166	32.656	26.1888	25.3298	22.1607	24.1888
1337	DNApol-epsilon58	787.297	746.411	873.731	850.319	1123.73	753.559	784.89	738.629	854.588	798.965	788.745	854.884	887.072	728.291	1061.15	856.218	999.004	983.484	572.785	565.039	664.919	702.429	738.455	789.035	695.578	588.096	820.204	755.822	877.167	755.934		745.524	673.293	854.919	839.112	905.42	827.379
1338	lncRNA:CR44756	43.8605	19.7244	18.7496	8.83448	11.4278	9.06537	12.9555	16.3655	13.9558	10.8073	9.99562	10.1865	14.6321	16.2444	13.2882	15.3078	12.3472	12.6358	12.8812	12.1413	10.6958	8.17967	16.2655	14.67	19.4295	15.6457	15.0911	12.9385	14.2961	12.3924		20.7518	16.0243	14.3561	11.7434	12.8664	11.79
1339	CG18745	128.292	158.833	147.497	142.456	139.673	155.245	192.174	230.208	178.963	188.355	178.104	152.014	224.054	324.888	162.305	141.853	169.494	189.537	194.077	209.205	211.241	194.267	178.921	136.221	190.41	167.501	124.502	144.48	133.77	180.722		185.801	218.127	164.902	165.772	159.992	162.748
1340	nord	76.7559	74.7449	74.9984	73.9888	67.2968	75.9225	124.157	99.2839	100.153	91.0897	104.5	99.5144	93.2797	120.028	85.4239	102.052	77.4509	95.8213	133.106	127.017	101.61	95.0887	93.2557	105.833	96.1763	107.679	76.9648	70.0834	83.7342	83.6485		104.695	105.751	87.83	85.8154	85.2474	92.148
1341	sw	722.602	764.059	758.733	770.809	686.935	720.697	755.74	739.72	779.062	731.034	749.671	738.914	735.264	722.876	791.595	774.576	758.794	764.464	734.23	730.348	752.268	735.148	797.011	770.173	722.779	672.767	802.094	798.95	738.29	735.28		734.123	725.954	776.75	769.56	746.14	745.906
1342	CG13921	906.817	716.305	909.98	1089.95	1034.85	852.145	1302.03	1216.5	1508.87	1540.03	1471.17	1691.74	1471.44	953.908	1774.92	1334.84	1270.64	1285.69	754.84	893.789	928.748	1026.55	1132.08	1194.55	788.84	734.429	1106.18	1203.28	1087.52	1012.04		1044.79	902.986	1245.74	1287.97	1199.25	1207.24
1343	CG10560	286.19	333.238	294.994	332.397	283.154	334.286	346.561	344.766	247.1	310.323	351.664	325.185	282.583	313.156	214.509	268.397	297.456	285.358	504.944	601.463	392.178	320.03	251.574	260.916	429.393	488.699	396.897	363.355	239.97	384.163		369.934	416.264	309.135	329.261	284.764	317.982
1344	CG2202	1091.03	994.523	1279.97	1411.31	1281.18	1251.02	1722.01	1636.55	2380.7	2220.89	2132.7	2414.2	2050.33	1606.39	3063.87	2226.78	2299.95	2222.84	937.754	1023.61	1116.81	1236.15	1348.96	1698.57	1021.02	851.312	1574.76	1408.14	1437.78	1265.05		1364.43	1222.48	1883.22	1877.53	1700.11	1770.34
1345	TM4SF	156.801	204.51	107.498	130.309	106.659	148.446	97.1666	78.5543	50.0767	57.896	67.2432	50.149	99.6813	106.491	60.7459	63.2724	66.2261	66.3378	226.71	174.648	154.197	139.054	132.293	96.4026	158.351	219.961	119.22	139.089	131.728	130.12		147.742	156.833	98.3475	104.474	100.83	98.291
1346	dpr4	30.7024	48.7918	27.4994	33.1293	24.1253	53.2591	45.3444	41.4592	27.9116	23.1584	29.9869	24.2909	35.6658	50.5381	32.2712	44.903	17.9596	23.1656	47.2312	57.9048	58.8266	36.8085	34.6998	42.962	60.2316	67.1846	39.237	32.3462	35.7402	49.5695		43.8351	53.1757	37.1492	37.3245	28.5024	38.6494
1347	mRpL35	584.442	555.396	389.991	463.81	488.854	390.944	825.916	699.352	634.579	633.768	576.111	736.563	795.621	654.289	658.713	584.759	587.055	459.1	522.978	650.962	346.721	393.647	418.566	488.3	571.229	430.718	446.698	394.623	405.396	343.888		660.037	598.143	495.34	509.942	495.197	483.759
1348	Son	1679.86	1632.97	1624.96	1815.49	1771.3	1477.66	1581.66	1437.98	1742.01	1597.93	1657.46	1678.42	1651.6	1436.73	1919.19	1678.76	1891.37	1734.26	1323.33	1424.27	1306.66	1507.1	1470.4	1819.08	1454.3	1188.16	1817.73	1570.95	1730.85	1464.36		1538.15	1424.02	1682.11	1691.4	1704.28	1634.76
1349	ATPsynbetaL	0	2.07625	0	1.10431	2.5395	2.26634	1.07963	1.09103	3.28372	3.08779	5.45216	4.70147	0	0	6.64408	0	4.48991	3.15894	0.858749	0	4.45656	2.04492	3.25311	4.19142	0.971477	2.76101	0.754557	2.15641	7.14804	5.16349		0.581971	1.18566	3.02778	3.20946	4.57654	3.89633
1350	CG14568	8.77211	12.4575	0	3.31293	0	2.26634	0	0	0	1.54389	0	0	0	0	0	0	0	0	12.0225	0	0.891313	0	0	0	8.7433	6.44236	0	0	2.0423	0		5.90758	3.77997	0.178263	1.14963	0.408459	0.453269
1351	CG34043	126.099	113.155	111.248	75.0931	73.6456	154.111	232.12	180.02	165.828	192.215	218.995	220.185	176.5	160.639	76.8815	126.545	144.799	71.6027	175.185	254.034	130.132	140.077	139.884	136.221	176.809	144.493	120.729	122.915	116.411	173.493		177.343	170.468	120.964	119.01	138.747	151.123
1352	CG4927	19.7372	26.9912	24.9995	30.9207	21.5858	44.1937	34.5481	34.913	46.793	60.9838	57.2476	58.7684	53.9559	48.7332	74.034	67.3545	47.144	55.808	40.3612	41.0937	60.6093	75.662	54.2185	58.6799	44.688	40.4948	42.2552	43.1282	49.0151	52.6676		38.6581	38.4452	49.7382	53.7606	45.8422	54.0235
1353	Rbf2	1933.15	1922.61	2074.95	2146.78	2459.51	1928.66	1372.21	1404.16	1595.89	1453.58	1529.33	1403.39	1455.9	1365.43	1766.38	1692.03	1948.62	1791.12	1290.7	1286.98	1542.86	1575.61	1716.56	1764.59	1635	1295.83	1879.6	1803.84	1949.37	1743.19		1537.39	1455	1771.94	1757.84	1920.68	1726.19
1354	CR15821	20.8338	24.915	32.4993	26.5034	30.474	37.3947	22.6722	20.7296	17.2395	33.1937	27.2608	36.0446	28.3497	24.3666	44.6102	31.6362	24.6945	28.4305	17.175	19.6129	15.1523	27.6064	24.9405	30.3878	17.4866	10.1237	31.6914	18.3295	36.7613	36.1444		21.3034	19.9496	28.2386	30.2302	28.8262	33.6804
1355	Wdfy2	2478.12	2408.45	2243.7	2293.65	2173.81	1970.59	2300.69	2580.29	2003.89	1948.39	1811.02	1712.12	2544.16	2494.42	2320.68	2061.45	2041.78	2180.72	2180.36	2053.75	1943.06	1961.08	1970.3	2043.32	1995.41	2000.81	2110.5	2085.25	2013.7	1950.77		2299.75	2307.54	2124.37	2123.26	2002.13	1971.5
1356	ND-51L2	0	1.03812	0	0	2.5395	2.26634	0	0	0	0.771947	0.908693	0	0	0	0.949154	1.02052	0	0	0	0	0.891313	3.06738	2.16874	3.14356	0	0	2.26367	1.07821	3.06345	4.13079		0	0.207625	0.820828	0.975217	1.73608	1.90814
1357	lace	3102.04	2949.31	3252.43	3318.45	3763.54	3017.64	2892.32	3076.71	3676.94	3340.99	3179.52	3492.41	3535.49	3114.41	4198.11	3706.54	3897.24	3896.03	2415.66	2730.87	2589.26	2854.71	2879	3330.08	2609.39	2338.58	3160.84	3050.24	3165.56	2803.77		2910.98	2841.98	3375.52	3321.53	3376.97	3307.99
1358	CG43074	2149.17	2240.27	1699.96	1354.99	1231.66	1719.02	3659.94	3623.32	2929.9	3200.49	2755.16	2740.17	3568.41	4752.39	2660.48	2842.15	2606.39	2537.68	2349.54	2965.29	2205.11	1752.49	1608.12	1543.49	2303.37	2294.4	1733.97	1398.43	1357.11	1663.68		2806.08	3175.13	2245.88	2231.01	1911.69	2040.81
1359	asRNA:CR44984	4.38605	4.15249	2.49995	8.83448	5.079	5.66586	0	4.36413	6.56744	3.08779	1.81739	4.70147	0.914507	0.902467	5.69492	1.02052	2.24495	2.10596	4.29374	2.80185	7.1305	5.1123	3.25311	4.19142	3.88591	1.84067	6.79101	4.31282	4.08459	4.13079		2.69604	2.81232	5.73676	6.30774	3.29581	4.1591
1360	CG45782	91.0106	96.5455	109.998	93.8664	109.199	146.179	116.6	134.197	173.216	185.267	133.578	174.738	156.381	148.005	184.136	200.022	179.596	155.841	129.671	164.375	153.306	181.998	176.752	124.695	113.663	149.095	153.93	166.044	136.834	172.46		121.465	138.443	154.917	154.101	147.192	154.783
[truncated: 16,075 more rows]
